# Supplementary material for: Nature’s Plastic Predators: A Comprehensive and Bibliometric Review of Plastivore Insects
Source: Polymers (Basel). 2024 Jun 12;16(12):1671. doi: 10.3390/polym16121671 (PMC11207432; doi:10.3390/polym16121671)
Supplement: Supplementary file 1 [file polymers-16-01671-s001.zip]

Archive with 1 entries (1 files):
- polymers-2978985-supplementary.xlsx
