# Supplementary material for: Nature’s Plastic Predators: A Comprehensive and Bibliometric Review of Plastivore Insects
Source: Polymers (Basel). 2024 Jun 12;16(12):1671. doi: 10.3390/polym16121671 (PMC11207432; doi:10.3390/polym16121671)
Supplement: Supplementary file 1 [file polymers-16-01671-s001.zip › polymers-2978985-supplementary.xlsx]

## Sheet: Table S1
Table S1: Consolidating the Data for Mismanaged Plastic Waste / Country and the relevant population of the country
Country or administrative area	Ratio ME/MPW	MPW per Capita	Population (Jul21) Reference	Area [km2]	MPW (metric tons year-1)	Coast length [km]	Rainfall [mm year-1]	Factor L/A [-]	Factor (L/A) *P [-]	P[E] [%]	M[E] (metric tons year-1)
Brunei	0.1936	1.46889	471103	5880	692	161	3392	0.03	93	0.1022	134
Martinique	0.1577	0		1142	139	350	1840	0.3	564	0.1011	22
North Korea	0.1551	0.0124655	25831360	122469	322	2495	954	0.02	19	0.0069	50
Panama	0.1441	9.24975	3928646	75042	36339	249	2615	0.003	9	0.0712	5237
Saint Lucia	0.105	25.6606	166637	617	4276	158	2022	0.3	517	0.0792	449
Grenada	0.0955	11.9486	113570	366	1357	121	1701	0.3	563	0.0599	130
Fiji	0.0945	4.10629	939535	18298	3858	1129	2570	0.06	159	0.0754	365
Malaysia	0.0898	24.298	33519406	329721	814454	4675	2865	0.01	41	0.0438	73098
Philippines	0.0885	36.3234	110818325	296017	4025300	36289	2497	0.1	306	0.0717	356371
Syria	0.0879	0.0246268	20384316	185757	502	193	251	0.001	0	0.0012	44
Micronesia	0.0828	4.39636	101675	692	447	1117	3821	2	6164	0.05	37
Costa Rica	0.0782	1.11645	5151140	51222	5751	1290	2856	0.03	72	0.0625	450
Gabon	0.0742	2.62198	2284912	264716	5991	885	1838	0.003	6	0.007	445
Suriname	0.0731	37.3047	614749	146101	22933	386	2177	0.003	6	0.0085	1677
Taiwan	0.0708	0.318258	23572052	36313	7502	1566	2514	0.04	108	0.0564	531
Indonesia	0.0683	2.99588	275122131	1888924	824234	54716	2703	0.03	78	0.0445	56333
Singapore	0.0665	0.42072	5866139	594	2468	193	2212	0.3	719	0.1049	164
Liberia	0.0661	7.65818	5214030	95878	39930	579	2639	0.006	16	0.0368	2638
St. Vincent and the Grenadines	0.0658	12.2102	101145	409	1235	84	1913	0.2	393	0.0719	81
Belize	0.0622	14.8435	405633	22217	6021	386	2003	0.02	35	0.0354	374
Sri Lanka	0.0621	6.74645	23044123	66533	155466	1340	1857	0.02	37	0.0342	9654
Palau	0.0607	5.36714	21613	460	116	1519	2763	3	9129	0.1374	7
Somalia	0.0568	0.00347261	12094640	633217	42	3025	272	0.005	1	0.0014	2
French Guiana	0.0556	0		83267	126	459	2704	0.006	15	0.0218	7
Palestine	0.0555	0		12232	2129	45	2700	0.004	10	0.0929	118
Puerto Rico	0.0546	0.411419	3142779	9018	1293	501	1698	0.06	94	0.0577	71
Japan	0.0514	0.286188	124687293	373665	35684	29751	1606	0.08	128	0.0358	1835
Barbados	0.0514	2.88871	301865	439	872	97	1512	0.2	334	0.0435	45
Dominica	0.0488	14.5071	74584	767	1082	148	1827	0.2	353	0.0773	53
Trinidad and Tobago	0.0486	59.8986	1221047	5181	73139	362	1927	0.07	135	0.0505	3557
Greece	0.048	0.426313	10569703	132559	4506	13676	655	0.1	68	0.0091	216
Jamaica	0.047	17.6358	2816602	11025	49673	1022	1713	0.09	159	0.0507	2334
Guyana	0.0452	34.9823	787971	210025	27565	459	1938	0.002	4	0.0089	1246
Equatorial Guinea	0.0431	10.9719	857008	26987	9403	296	2223	0.01	24	0.0297	405
Ireland	0.0429	0.511973	5224884	69809	2675	1448	1237	0.02	26	0.0297	115
Timor-Leste	0.0415	12.1956	1413958	14913	17244	706	1625	0.05	77	0.038	715
New Zealand	0.0399	0.343388	4991442	270409	1714	15134	1694	0.06	95	0.0378	68
Sierra Leone	0.0397	13.4032	6807277	72322	91239	402	2715	0.006	15	0.0309	3624
El Salvador	0.0373	3.323	6528135	20580	21693	307	1803	0.01	27	0.0271	808
Sao Tome and Principe	0.0371	9.67057	213948	1009	2069	209	2327	0.2	482	0.0367	77
Dominican Republic	0.0323	18.3082	10597348	48183	194018	1288	1366	0.03	37	0.0259	6276
South Korea	0.0318	0.235057	51715162	99085	12156	2413	1277	0.02	31	0.0159	387
Madagascar	0.0307	0.917036	27534354	591575	25250	4828	1384	0.008	11	0.0158	775
Haiti	0.0291	21.2505	11198240	27069	237968	1771	1456	0.07	95	0.0295	6929
Solomon Islands	0.0284	5.09703	690598	28724	3520	5313	2931	0.2	542	0.1034	100
Papua New Guinea	0.0256	16.1543	7399757	462196	119538	5152	2982	0.01	33	0.0439	3059
Vietnam	0.0254	10.8259	102789598	327732	1112790	3444	1772	0.01	19	0.016	28221
Guadeloupe	0.0251	0		1673	162	306	1411	0.2	258	0.0435	4
Denmark	0.0242	0.0661613	5894687	44441	390	7314	673	0.2	111	0.0233	9
Bangladesh	0.0241	6.22789	164098818	136478	1021990	2320	2249	0.02	38	0.0232	24640
United Kingdom	0.0235	0.445938	67081000	244575	29914	12429	1098	0.05	56	0.0302	703
Macau	0.0231	23.3964	630396	19	14749	41	1750	2	3771	0.0162	341
Guatemala	0.023	17.8503	17422821	109283	311003	400	2270	0.004	8	0.0174	7142
Albania	0.0224	22.6115	3088385	28486	69833	362	1117	0.01	14	0.0156	1565
Portugal	0.0199	0.371985	10263850	91978	3818	1793	904	0.02	18	0.0084	76
Hong Kong	0.0194	0.795926	7263234	1046	5781	1189	1863	1	2118	0.0451	112
Estonia	0.0194	0.491786	1220042	45438	600	3794	644	0.08	54	0.0076	12
Cameroon	0.0184	20.2915	28524175	466295	578798	402	1612	0.0009	1	0.0045	10671
Netherlands	0.0178	0.878621	17337403	34968	15233	523	794	0.01	12	0.0154	271
Thailand	0.0167	19.5982	69480520	515107	1361690	3219	1404	0.006	9	0.009	22806
Honduras	0.0167	15.6207	9346277	113032	145995	820	1697	0.007	12	0.0148	2436
Côte d'Ivoire	0.0164	10.382	28088455	321882	291614	515	1274	0.002	2	0	4784
Guinea	0.0159	11.4923	12877894	244872	147997	320	1807	0.001	2	0	2347
Belgium	0.0148	0.193907	11778842	30671	2284	67	844	0.002	2	0.0071	34
Lebanon	0.0147	8.86119	5261372	10133	46622	225	812	0.02	18	0.0127	684
Nicaragua	0.0132	17.7552	6243931	129013	110862	910	2147	0.007	15	0.0208	1465
Slovenia	0.0129	0.401502	2102106	20683	844	47	1426	0.002	3	0.0113	11
Croatia	0.0128	4.16824	4208973	56377	17544	5835	966	0.1	100	0	224
Benin	0.0123	10.0239	13301694	115542	133335	121	1035	0.001	1	0.0014	1639
Guinea-Bissau	0.0121	10.3558	1976187	33973	20465	350	1614	0.01	17	0.0236	247
Gambia	0.012	15.7993	2221301	10797	35095	80	789	0.007	6	0.0067	421
Brazil	0.0115	15.4452	213445417	8484839	3296700	7491	1746	0.0009	2	0.0024	37799
Spain	0.0115	0.430591	47260584	505752	20350	4964	626	0.01	6	0.0036	235
Uruguay	0.0108	27.2553	3398239	178158	92620	660	1262	0.004	5	0.0052	998
Italy	0.0107	0.621939	62390364	301631	38803	7600	792	0.03	20	0.0088	414
Chile	0.0105	1.68053	18307925	754237	30767	6435	957	0.009	8	0.0258	322
Ecuador	0.0104	6.36494	17093159	256212	108797	2237	1985	0.009	17	0.0057	1136
Congo	0.0104	0.621555	105044646	341574	65291	169	1644	0.0005	1	0.0008	676
Canada	0.0101	0.621639	37943231	9924777	23587	202080	468	0.02	10	0.0055	238
Georgia	0.0098	0.0622254	4933674	69798	307	310	1090	0.004	5	0.0123	3
India	0.0097	9.70194	1339330514	3153013	12994100	7517	1128	0.002	3	0.0045	126513
Nigeria	0.0096	8.88051	219463862	909482	1948950	853	1158	0.0009	1	0.0042	18640
Bahamas	0.0092	6.27242	352655	13336	2212	3542	1006	0.3	267	0.0204	20
Latvia	0.0092	0.5127	1862687	64563	955	498	670	0.008	5	0.005	9
United States	0.0091	0.798419	334998398	9325599	267469	19924	689	0.002	1	0.0035	2431
Western Sahara	0.0091	0		266830	4114	111	35	0.0004	0	0.0011	38
Venezuela	0.0089	23.0977	29069153	912557	671431	2800	1875	0.003	6	0.0039	5988
Argentina	0.0089	10.1561	45864941	2779705	465808	4989	567	0.002	1	0.0026	4137
Turkey	0.0087	20.0783	82482383	781152	1656110	7200	594	0.009	5	0.0037	14329
France	0.0085	0.408024	68084217	548780	27780	4668	847	0.009	7	0.0056	235
Sweden	0.0084	0.414646	10261767	449206	4255	3218	649	0.007	5	0.0103	36
Mexico	0.0082	3.30714	130207371	1957508	430614	9330	753	0.005	4	0.0046	3512
Ghana	0.008	16.0629	32372889	238761	520002	539	1211	0.002	3	0.0028	4185
Algeria	0.0076	17.5456	43576691	2316559	764578	998	80	0.0004	0	0.0009	5774
Lithuania	0.007	0.382436	2711566	64945	1037	90	656	0.001	1	0.0021	7
Morocco	0.0061	8.08187	36561813	406318	295488	1835	295	0.005	1	0.0015	1800
Mauritania	0.0061	5.09795	4079284	1040736	20796	754	84	0.0007	0	0.001	127
South Africa	0.006	12.4339	56978635	1220394	708467	2798	482	0.002	1	0.0012	4266
Australia	0.006	0.20403	25809973	7687219	5266	25760	480	0.003	2	0.0018	32
Mozambique	0.0059	14.0647	30888034	786095	434432	2470	971	0.003	3	0.0036	2544
Myanmar	0.0059	0		667871	434432	1930	2015	0.003	6	0.0036	2544
China	0.0058	8.77904	1397897720	9373898	12272200	14500	561	0.002	1	0.0019	70707
Saint Kitts and Nevis	0.0056	1.79135	54149	276	97	135	1283	0.5	628	0.0252	1
Israel	0.0055	0.689652	8787045	21981	6060	273	300	0.01	4	0.0029	33
Colombia	0.005	1.69701	50355650	1137921	85454	3208	2632	0.003	7	0.0062	431
Libya	0.0047	26.8675	7017224	1616873	188535	177	32	0.0001	0	0.0006	879
Cambodia	0.0045	14.3025	17304363	181380	247495	443	1787	0.002	4	0.0063	1113
Angola	0.0036	7.04303	33642646	1247357	236946	1600	1025	0.001	1	0.0009	860
Togo	0.0036	14.7024	8283189	57038	121783	56	1186	0.001	1	0.0017	436
Tanzania	0.0034	27.6425	62092761	941757	1716400	1424	965	0.002	1	0.0022	5785
Cyprus	0.0033	0.653138	1281506	9013	837	648	482	0.07	35	0.0062	3
Antigua and Barbuda	0.0029	6.32216	99175	443	627	153	996	0.3	344	0.0308	2
United Arab Emirates	0.0027	0.52097	9856612	70904	5135	1318	93	0.02	2	0.0018	14
Senegal	0.0026	4.08271	16082442	196761	65660	531	651	0.003	2	0.0021	169
Germany	0.0026	0.634215	79903481	357242	50676	2389	778	0.007	5	0.0026	134
Kuwait	0.0026	0.870694	3032065	17323	2640	499	116	0.03	3	0.002	7
Tunisia	0.0024	24.5136	11811335	155177	289538	1148	233	0.007	2	0.0018	688
Ukraine	0.0022	9.00151	43745640	600353	393777	2782	575	0.005	3	0.001	859
Bulgaria	0.0022	0.450487	6919180	111300	3117	354	590	0.003	2	0.0013	7
Poland	0.0021	0.369875	38185913	311947	14124	440	589	0.001	1	0.0013	29
Iran	0.0019	5.77449	85888910	1621476	495965	244	235	0.0002	0	0.0007	928
Peru	0.0018	4.35738	32201224	1291445	140313	2414	1585	0.002	3	0.0005	259
Egypt	0.0017	13.4869	106437241	982443	1435510	2900	20	0.003	0	0.0004	2471
Russia	0.0015	2.55331	142320790	16945398	363389	37653	430	0.002	1	0.0012	542
Romania	0.0015	2.45691	21230362	237980	52161	225	614	0.0009	1	0.0004	80
Oman	0.0011	0.338588	3694755	307991	1251	2092	119	0.007	1	0.0011	1
Yemen	0.0009	9.59685	30399243	419900	291737	1906	112	0.005	1	0.0007	252
Kenya	0.0009	5.30158	54685051	582253	289917	536	601	0.0009	1	0.0017	259
Pakistan	0.0006	5.65309	238181034	876262	1346460	1046	278	0.001	0	0.0002	873
Eritrea	0.0006	13.6786	6147398	122099	84088	2234	361	0.02	7	0.0013	48
Saudi Arabia	0.0005	0.206303	34783757	1959676	7176	2640	103	0.001	0	0.0006	3
Djibouti	0.0004	10.9643	938413	21679	10289	314	169	0.01	2	0.0022	4
Congo (Democratic Republic of the)	0.0003	252.838	5417414	2327986	1369730	37	1575	2e-05	0	0.0001	420
Kazakhstan	0.0002	2.81838	19245793	2704399	54242	26	247	1e-05	0	0.001	13
Sudan	0.0001	16.7188	46751152	2503825	781625	853	405	0.0003	0	0.0001	106
Iraq	0.0001	12.4028	39650145	437114	491771	58	212	0.0001	0	0.0001	67
Bosnia and Herzegovina	0.0001	14.524	3824782	50993	55551	20	1031	0.0004	0	0.0095	6
Namibia	0.0001	7.80079	2678191	824206	20892	1572	275	0.002	1	0.0005	2
Zimbabwe	0	35.3921	14829988	390648	524865	1906	665	0.005	3	0	0
Burkina Faso	0	14.839	21382659	273367	317298	354	752	0.001	1	0	0
Jordan	0	11.4051	10909567	89066	124425	26	108	0.0003	0	0.0007	1
Comoros	0	68.4434	864335	1671	59158	340	1993	0.2	405	0	0
Lesotho	0	13.9553	2177740	30454	30391	225	758	0.007	6	0	0
Cape Verde	0	6.05309	589451	4058	3568	965	204	0.2	49	0	0
Finland	0	0.469088	5587442	335647	2621	125	580	0.0004	0	0	0
Samoa	0	8.48227	204898	2877	1738	403	3323	0.1	465	0	0
Slovakia	0	0.316221	5436066	49029	1719	193	735	0.004	3	0	0
Qatar	0	0.617743	2479995	11367	1532	563	79	0.05	4	0.0007	0
Norway	0	0.271164	5509591	324286	1494	25148	1046	0.08	81	0	0
Bahrain	0	0.68307	1526929	673	1043	161	73	0.2	17	0	0
Tonga	0	6.29609	105780	672	666	419	1669	0.6	1040	0	0
Mauritius	0	0.215709	1386129	2016	299	177	1612	0.09	142	0	0
Malta	0	0.561955	460891	314	259	197	490	0.6	308	0	0
Reunion	0	0		2541	233	563	1504	0.2	333	0	0
Iceland	0	0.426272	354234	102566	151	497	1026	0.005	5	0	0
Kiribati	0	0.654861	113001	930	74	1143	1211	1	1488	0	0
Maldives	0	0.153583	390669	183	60	644	129	4	455	0	0
Seychelles	0	0.34237	96387	476	33	491	1146	1	1183	0	0
Marshall Islands	0	0.202966	78831	199	16	370	859	2	1595	0	0
Montenegro	0	0.0263412	607414	13780	16	294	1181	0.02	25	0.0208	0
Saint Martin	0	0.244798	32680	55	8	59	862	1	930	0	0
Monaco	0	0.160138	31223	8	5	4	821	0.5	389	0	0
Sint Maarten	0	0.0673189	44564	41	3	80	1027	2	1985	0	0
Source https://www.science.org/doi/10.1126/sciadv.aaz5803		0

## Sheet: Table S2
Table S2: Displaying the insect species Identified to consume plastic either with or without characterized enzymes or confirmed biodegradation action. Related taxonomic classifications are denoted accordingly to the family and order level.
Species	Order	Family	Reference		Order	Family	No.
Cryptotermes brevis	Blattodea	Kalotermitidae	Table 1 & 2 Consolidates references and species		Lepidoptera	Pyralidae	4
Alphitobius diaperinus	Coleoptera	Tenebrionidae			Lepidoptera	Oecophoridae	1
Lasioderma serricorne	Coleoptera	Ptinidae			Lepidoptera	Crambidae	1
Oryzaephilus surinamensis	Coleoptera	Silvanidae			Lepidoptera	Tortricidae	1
Plesiophthalmus davidis	Coleoptera	Tenebrionidae			Coleoptera	Bostrichidae	1
Rhyzopertha dominica	Coleoptera	Bostrichidae			Coleoptera	Tenebrionidae	7
Sitophilus oryzae	Coleoptera	Curculionidae			Coleoptera	Ptinidae	1
Tenebrio molitor	Coleoptera	Tenebrionidae			Coleoptera	Silvanidae	1
Tenebrio obscurus	Coleoptera	Tenebrionidae			Coleoptera	Curculionidae	1
Tribolium castaneum	Coleoptera	Tenebrionidae			Blattodea	Kalotermitidae	1
Tribolium confusum	Coleoptera	Tenebrionidae			Hymenoptera	Formicidae	2
Zophobas atratus	Coleoptera	Tenebrionidae			Orthoptera	Gryllidae	1
Hermetia illucens	Diptera	Stratiomyidae			Diptera	Stratiomyidae	1
Camponotus spp.	Hymenoptera	Formicidae				Total	23
Monomorium destructor	Hymenoptera	Formicidae
Achroia grisella	Lepidoptera	Pyralidae
Plodia interpunctella	Lepidoptera	Pyralidae
Corcyra cephalonica	Lepidoptera	Pyralidae
Elophila nymphaeata	Lepidoptera	Crambidae
Epiphyas postvittana	Lepidoptera	Tortricidae
Galleria mellonella	Lepidoptera	Pyralidae
Hofmannophila pseudospretella	Lepidoptera	Oecophoridae
Gryllus bimaculatus	Orthoptera	Gryllidae

## Sheet: Table S3 
Table S3: Search results of the query targeting the topic of plastic degradation in insects. Relevant publication details are listed accordingly
Type	Authors	Author Full Names	Article Title	Source Title	Language	Document Type	Author Keywords	Keywords Plus	Abstract	Addresses	Affiliations	Reprint Addresses	Email Addresses	Researcher Ids	ORCIDs	Funding Orgs	Funding Name Preferred	Funding Text	Cited Reference Count	Times Cited, WoS Core	Times Cited, All Databases	180 Day Usage Count	Since 2013 Usage Count	Publisher	Publisher City	Publisher Address	ISSN	eISSN	Journal Abbreviation	Journal ISO Abbreviation	Publication Date	Publication Year	Volume	Issue	Start Page	End Page	Article Number	DOI	DOI Link	Early Access Date	Number of Pages	WoS Categories	Web of Science Index	Research Areas	IDS Number	Pubmed Id	Open Access Designations	Date of Export	UT (Unique WOS ID)
J	Carpena-Istan, V; Jurado, MM; Estrella-Gonzalez, MJ; Salinas, J; Martinez-Gallardo, MR; Toribio, AJ; Lopez-Gonzalez, JA; Suarez-Estrella, F; Saez, JA; Moral, R; Lopez, MJ	Carpena-Istan, Victor; Jurado, Macarena M.; Estrella-Gonzalez, Maria J.; Salinas, Jesus; Martinez-Gallardo, Maria R.; Toribio, Ana J.; Lopez-Gonzalez, Juan A.; Suarez-Estrella, Francisca; Saez, Jose A.; Moral, Raul; Lopez, Maria J.	Enhancing earthworm (Lumbricus terrestris) tolerance to plastic contamination through gut microbiome fortification with plastic-degrading microorganisms	JOURNAL OF HAZARDOUS MATERIALS	English	Article	Plastic biodegradation; Lumbricus terrestris; Probiotics; Pseudomonas alkylphenolica PL4 Pseudomonas; putida PL5	BACTERIAL COMMUNITIES; MICROPLASTICS; EXPOSURE; POLYETHYLENE; ALTERS	Microorganisms from L. terrestris gut previously exposed to different types of plastic (PET, LDPE, LLDPE, and PS) were studied to be used as probiotics of earthworms in plastic-contaminated soils (LDPE, LLDPE and recycled mulching film) at mesocosm-scale trials. The most abundant morphotypes with enzymatic capacities of interest were identified. Pseudomonas alkylphenolica (PL4) and Pseudomonas pu…	[Carpena-Istan, Victor; Jurado, Macarena M.; Salinas, Jesus; Martinez-Gallardo, Maria R.; Toribio, Ana J.; Lopez, Maria J.] Univ Almeria, Dept Biol & Geol, CIAIMBITAL, CITE 2 B,CeiA3, Agrifood Campus Int Excellence,Ctra Sacramento S-N, Almeria 04120, Spain; [Saez, Jose A.; Moral, Raul] Miguel Hernandez Univ, Dept Agrochem & Environm, EPS Orihuela, Ctra Beniel Km 3-2, Orihuela Alicante 03312, Spai…	Universidad de Almeria; Universidad Miguel Hernandez de Elche; Universidad de Almeria	Jurado, MM (corresponding author), Univ Almeria, CITE B 2, Dept Biol & Geol, Unit Microbiol, Almeria 04120, Spain.	macarenajurado@ual.es	; Moral, Raul/C-7473-2009	Saez Tovar, Jose Antonio/0000-0002-6581-4158; Moral, Raul/0000-0002-4881-480X; Salinas, Jesus/0000-0003-0033-0977	Bio-based Industries Joint Undertaking (JU) under the European Union [887648]; European Union	Bio-based Industries Joint Undertaking (JU) under the European Union; European Union(European Union (EU))	This work has received funding from the Bio-based Industries Joint Undertaking (JU) under the European Union's Horizon 2020 research and innovation programme under grant agreement no 887648. The JU receives support from the European Union's Horizon 2020 research and innovation programme and the Bio-based Industries Consortium.	51	0	0	197	197	ELSEVIER	AMSTERDAM	RADARWEG 29, 1043 NX AMSTERDAM, NETHERLANDS	0304-3894	1873-3336	J HAZARD MATER	J. Hazard. Mater.	2024-02-05	2024	463				132836	10.1016/j.jhazmat.2023.132836	http://dx.doi.org/10.1016/j.jhazmat.2023.132836	2023-11-01	11	Engineering, Environmental; Environmental Sciences	Science Citation Index Expanded (SCI-EXPANDED)	Engineering; Environmental Sciences & Ecology	Z2CI2	37931339	hybrid	2024-04-15	WOS:001110205800001
J	Zhao, YY; Jia, HT; Deng, H; Ge, CJ; Xing, WZ; Yu, HM; Li, JT	Zhao, Yuanyuan; Jia, Huiting; Deng, Hui; Ge, Chengjun; Xing, Wenzhe; Yu, Huamei; Li, Jiatong	Integrated microbiota and multi-omics analysis reveal the differential responses of earthworm to conventional and biodegradable microplastics in soil under biogas slurry irrigation	SCIENCE OF THE TOTAL ENVIRONMENT	English	Article	Biodegradable and conventional microplastics; Eisenia fetida; Toxicity; Transcriptome; Metabolomic	IMMUNE-RESPONSE	As one of the promising alternatives of conventional plastic mulching film (C-PMF), biodegradable plastic mulching films (B-PMF) were employed in agronomy production to alleviate the environmental burden of C-PMF. However, information regarding the potential toxicity effects of biodegradable microplastics (MPs) in soil still in scarcity, and the available findings were found to be controversial. …	Hainan Univ, Key Lab Agroforestry Environm Proc & Ecol Regulat, Haikou 570228, Hainan, Peoples R China; Hainan Univ, Key Lab Environm Toxicol, Haikou 570228, Hainan, Peoples R China; Hainan Univ, Ctr Ecoenvironm Restorat Engn Hainan Prov, Haikou 570228, Hainan, Peoples R China; [Ge, Chengjun] Hainan Univ, Coll Ecol & Environm, Renmin Rd, Haikou 570228, Hainan, Peoples R China	Hainan University; Hainan University; Hainan University; Hainan University	Ge, CJ (corresponding author), Hainan Univ, Coll Ecol & Environm, Renmin Rd, Haikou 570228, Hainan, Peoples R China.	cjge3007@163.com; 991338@hainanu.edu.cn			Natural Science Foundation of Hainan Province [ZDYF2022SHFZ025]; National Science Foundation of China [42277315, 22066009]	Natural Science Foundation of Hainan Province; National Science Foundation of China(National Natural Science Foundation of China (NSFC))	This work was financially supported by the Natural Science Foundation of Hainan Province (ZDYF2022SHFZ025) and the National Science Foundation of China (No. 42277315, 22066009) .	95	0	0	65	65	ELSEVIER	AMSTERDAM	RADARWEG 29, 1043 NX AMSTERDAM, NETHERLANDS	0048-9697	1879-1026	SCI TOTAL ENVIRON	Sci. Total Environ.	2024-01-10	2024	907				168191	10.1016/j.scitotenv.2023.168191	http://dx.doi.org/10.1016/j.scitotenv.2023.168191	2023-11-01	14	Environmental Sciences	Science Citation Index Expanded (SCI-EXPANDED)	Environmental Sciences & Ecology	Z1WA0	37907108		2024-04-15	WOS:001110041600001
J	Peng, BY; Xiao, SZ; Sun, Y; Liu, YR; Chen, JB; Zhou, XF; Wu, WM; Zhang, YL	Peng, Bo-Yu; Xiao, Shaoze; Sun, Ying; Liu, Yurong; Chen, Jiabin; Zhou, Xuefei; Wu, Wei-Min; Zhang, Yalei	Unveiling Fragmentation of Plastic Particles during Biodegradation of Polystyrene and Polyethylene Foams in Mealworms: Highly Sensitive Detection and Digestive Modeling Prediction	ENVIRONMENTAL SCIENCE & TECHNOLOGY	English	Article	Plastic biodegradation; Mealworms; Biofragmentation; Nanoplastics; Digestive model; delta C-13 signature	CO-DIET; MICROPLASTICS; LARVAE; DEGRADATION; BIOCHAR; RATES; SOIL; L.	It remains unknown whether plastic-biodegrading macroinvertebrates generate microplastics (MPs) and nanoplastics (NPs) during the biodegradation of plastics. In this study, we utilized highly sensitive particle analyzers and pyrolyzer-gas chromatography mass spectrometry (Py-GCMS) to investigate the possibility of generating MPs and NPs in frass during the biodegradation of polystyrene (PS) and l…	[Peng, Bo-Yu; Xiao, Shaoze; Sun, Ying; Chen, Jiabin; Zhou, Xuefei; Zhang, Yalei] Tongji Univ, Coll Environm Sci & Engn, State Key Lab Pollut Control & Resource Reuse, Shanghai 200092, Peoples R China; [Liu, Yurong] East China Univ Sci & Technol, Key Lab Smart Mfg Energy Chem Proc, Minist Educ, Shanghai 200237, Peoples R China; [Wu, Wei-Min] Stanford Univ, Dept Civil & Environm Engn, William & Clo…	Tongji University; East China University of Science & Technology; Stanford University	Zhang, YL (corresponding author), Tongji Univ, Coll Environm Sci & Engn, State Key Lab Pollut Control & Resource Reuse, Shanghai 200092, Peoples R China.;Wu, WM (corresponding author), Stanford Univ, Dept Civil & Environm Engn, William & Cloy Codiga Resource Recovery Ctr, Stanford, CA 94305 USA.	Billwu@stanford.edu; Zhangyalei@tongji.edu.cn	Wu, Wei-min/J-5373-2019; chen, Chen/JKJ-2122-2023	Wu, Wei-min/0000-0001-5244-0655; Liu, Yurong/0000-0001-6893-3913	National Natural Science Foundation of China [U21A20322]; Shanghai Science and Technology Innovation Action Plan [22dz1205700]; Fundamental Research Funds for the Central Universities [2022-4-ZD-05]; China Baowu Low Carbon Metallurgy Innovation Foundation [BWLCF202105]; Woods Institute for Environment at Stanford University [1197667-10-WTAZB]	National Natural Science Foundation of China(National Natural Science Foundation of China (NSFC)); Shanghai Science and Technology Innovation Action Plan; Fundamental Research Funds for the Central Universities(Fundamental Research Funds for the Central Universities); China Baowu Low Carbon Metallurgy Innovation Foundation; Woods Institute for Environment at Stanford University	This work was financially supported by the National Natural Science Foundation of China (No. U21A20322), the Shanghai Science and Technology Innovation Action Plan (No. 22dz1205700), the Fundamental Research Funds for the Central Universities (No. 2022-4-ZD-05), and the China Baowu Low Carbon Metallurgy Innovation Foundation (No. BWLCF202105). We also gratefully acknowledge support from the Woods…	82	1	1	69	74	AMER CHEMICAL SOC	WASHINGTON	1155 16TH ST, NW, WASHINGTON, DC 20036 USA	0013-936X	1520-5851	ENVIRON SCI TECHNOL	Environ. Sci. Technol.	2024-09-26	2023	57	40	15099	15111		10.1021/acs.est.3c04406	http://dx.doi.org/10.1021/acs.est.3c04406	2023-09-01	13	Engineering, Environmental; Environmental Sciences	Science Citation Index Expanded (SCI-EXPANDED)	Engineering; Environmental Sciences & Ecology	T5FZ8	37751481		2024-04-15	WOS:001072599000001
J	Jung, HYN; Shin, G; Park, SB; Jegal, J; Park, SA; Park, J; Oh, DX; Kim, HJ	Jung, Hyuni; Shin, Giyoung; Park, Sung Bae; Jegal, Jonggeon; Park, Seul-A; Park, Jeyoung; Oh, Dongyeop X.; Kim, Hyo Jeong	Circular waste management: Superworms as a sustainable solution for biodegradable plastic degradation and resource recovery	WASTE MANAGEMENT	English	Article	Superworm; Polybutylene succinate; Waste management; Biodegradation; Circular solution; Resource recovery	POLY(BUTYLENE SUCCINATE); TENEBRIO-MOLITOR; EDIBLE INSECTS; POLYSTYRENE; LINNAEUS; IMPACT; LARVAE; RATES	Bioplastics offer a promising solution to plastic pollution, however, their production frequently relies on edible biomass, and their degradation rates remain inadequate. This study investigates the potential of superworms (Zophobas atratus larvae) for polybutylene succinate (PBS) waste management, aiming to achieve both resource recovery and biodegradation. Superworms exclusively fed on PBS for …	[Jung, Hyuni; Shin, Giyoung; Park, Sung Bae; Jegal, Jonggeon; Park, Seul-A; Park, Jeyoung; Oh, Dongyeop X.; Kim, Hyo Jeong] Korea Res Inst Chem Technol KRICT, Res Ctr Biobased Chem, Ulsan 44429, South Korea; [Park, Jeyoung] Sogang Univ, Dept Chem & Biomol Engn, Seoul 04107, South Korea; [Oh, Dongyeop X.] Inha Univ, Dept Polymer Sci & Engn, Incheon 22212, South Korea; [Oh, Dongyeop X.] Inha Univ, …	Korea Research Institute of Chemical Technology (KRICT); Sogang University; Inha University; Inha University	Park, J; Oh, DX; Kim, HJ (corresponding author), Korea Res Inst Chem Technol KRICT, Res Ctr Biobased Chem, Ulsan 44429, South Korea.;Park, J (corresponding author), Sogang Univ, Dept Chem & Biomol Engn, Seoul 04107, South Korea.;Oh, DX (corresponding author), Inha Univ, Dept Polymer Sci & Engn, Incheon 22212, South Korea.;Oh, DX (corresponding author), Inha Univ, Program Environm & Polymer Engn, …	jeypark@sogang.ac.kr; d.oh@inha.ac.kr; khjkye@krict.re.kr	Park, Jeyoung/D-2424-2015	Park, Jeyoung/0000-0002-9369-1597	Bio-Industrial Technology Development Program - Ministry of Trade, Industry, & Energy (MI, Korea) [20008628]; Korea Research Institute of Chemical Technology (KRICT) core project [KS2342-10]; National Research Foundation of Korea (NRF) - Ministry of Science and ICT [2015M3D3A1A01064929]; Basic Science Research Program through the National Research Foundation of Korea (NRF) - Ministry of Science, …	Bio-Industrial Technology Development Program - Ministry of Trade, Industry, & Energy (MI, Korea)(Ministry of Trade, Industry & Energy (MOTIE), Republic of Korea); Korea Research Institute of Chemical Technology (KRICT) core project; National Research Foundation of Korea (NRF) - Ministry of Science and ICT(National Research Foundation of KoreaMinistry of Science, ICT & Future Planning, Republic o…	This work was supported by the Bio-Industrial Technology Development Program (20008628) funded by the Ministry of Trade, Industry, & Energy (MI, Korea) and the Korea Research Institute of Chemical Technology (KRICT) core project (KS2342-10). J.P. acknowledges the support from the National Research Foundation of Korea (NRF) funded by the Ministry of Science and ICT (2015M3D3A1A01064929). D. X. O. …	90	1	1	15	15	PERGAMON-ELSEVIER SCIENCE LTD	OXFORD	THE BOULEVARD, LANGFORD LANE, KIDLINGTON, OXFORD OX5 1GB, ENGLAND	0956-053X	1879-2456	WASTE MANAGE	Waste Manage.	2024-11-01	2023	171		568	579		10.1016/j.wasman.2023.09.027	http://dx.doi.org/10.1016/j.wasman.2023.09.027	2023-10-01	12	Engineering, Environmental; Environmental Sciences	Science Citation Index Expanded (SCI-EXPANDED)	Engineering; Environmental Sciences & Ecology	W5BR2	37812971	hybrid	2024-04-15	WOS:001091781900001
J	Spínola-Amilibia, M; Illanes-Vicioso, R; Ruiz-López, E; Colomer-Vidal, P; Rodriguez, FV; Pérez, RP; Arias, CF; Torroba, T; Solà, M; Arias-Palomo, E; Bertocchini, F	Spinola-Amilibia, Mercedes; Illanes-Vicioso, Ramiro; Ruiz-Lopez, Elena; Colomer-Vidal, Pere; Rodriguez, Francisco Ventura; Perez, Rosa Peces; Arias, Clemente F.; Torroba, Tomas; Sola, Maria; Arias-Palomo, Ernesto; Bertocchini, Federica	Plastic degradation by insect hexamerins: Near-atomic resolution structures of the polyethylene-degrading proteins from the wax worm saliva	SCIENCE ADVANCES	English	Article		HEMOLYMPH-PROTEINS; CRYSTAL-STRUCTURE; BIODEGRADATION; POLYSTYRENE; HEMOCYANIN; EVOLUTION; BINDING; MINERALIZATION; PHENOLOXIDASE; ARYLPHORIN	Plastic waste management is a pressing ecological, social, and economic challenge. The saliva of the lepidopteran Galleria mellonella larvae is capable of oxidizing and depolymerizing polyethylene in hours at room temperature. Here, we analyze by cryo-electron microscopy (cryo-EM) G. mellonella's saliva directly from the native source. The three-dimensional reconstructions reveal that the buccal …	[Spinola-Amilibia, Mercedes; Arias-Palomo, Ernesto] CSIC, Ctr Invest Biol Margarita Salas, Dept Struct & Chem Biol, Madrid 28040, Spain; [Illanes-Vicioso, Ramiro; Ruiz-Lopez, Elena; Sola, Maria] CSIC, Mol Biol Inst Barcelona IBMB, Dept Struct Biol, Barcelona Sci Pk, Barcelona 08028, Spain; [Colomer-Vidal, Pere; Rodriguez, Francisco Ventura; Perez, Rosa Peces; Arias, Clemente F.; Bertocchini, Fede…	Consejo Superior de Investigaciones Cientificas (CSIC); CSIC - Centro de Investigaciones Biologicas (CIB); Consejo Superior de Investigaciones Cientificas (CSIC); CSIC - Instituto de Biologia Molecular de Barcelona (IBMB); Consejo Superior de Investigaciones Cientificas (CSIC); CSIC - Centro de Investigaciones Biologicas (CIB); Universidad de Burgos	Arias-Palomo, E (corresponding author), CSIC, Ctr Invest Biol Margarita Salas, Dept Struct & Chem Biol, Madrid 28040, Spain.;Solà, M (corresponding author), CSIC, Mol Biol Inst Barcelona IBMB, Dept Struct Biol, Barcelona Sci Pk, Barcelona 08028, Spain.;Bertocchini, F (corresponding author), CSIC, Ctr Invest Biol Margarita Salas, Dept Plant & Microbial Biol, Madrid 28040, Spain.	earias@cib.csic.es; federicona@hotmail.com	Bertocchini, Federica/JZC-9002-2024; Torroba, Tomas/F-2234-2015	Bertocchini, Federica/0000-0001-7241-0648; Colomer Vidal, Pere/0000-0002-5911-8287; Torroba, Tomas/0000-0002-5018-4173; Illanes Vicioso, Ramiro/0000-0002-1710-061X; Spinola Amilibia, Mercedes/0000-0002-0641-8809; Sola, Maria/0000-0002-0838-9706; Arias-Palomo, Ernesto/0000-0002-2706-7411	Roechling Stiftung; Consejo Superior de Investigaciones Cientificas (CSIC); Ministerio de Ciencia e Innovacion [PID2019-111215RB-100, PDC2022-133955-I00]; Generalitat de Catalunya [2017 SGR 1192]; Spanish Ministry of Science, Innovation and Universities MCIN/AEI ERDF Away to make Europe [PID2021-129038NB-I00]; MCIN/AEI [PID2020-120275GB-I00]	Roechling Stiftung; Consejo Superior de Investigaciones Cientificas (CSIC); Ministerio de Ciencia e Innovacion(Instituto de Salud Carlos IIISpanish Government); Generalitat de Catalunya(Generalitat de Catalunya); Spanish Ministry of Science, Innovation and Universities MCIN/AEI ERDF Away to make Europe; MCIN/AEI	This workwas funded by Roechling Stiftung to F.B., Consejo Superior de Investigaciones Cientificas (CSIC) to F.B., Ministerio de Ciencia e Innovacion (grants PID2019-111215RB-100 and PDC2022-133955-I00) to T.T., Ministerio de Ciencia e Innovacion (grant PID2019-111215RB-100) to T.T., the Generalitat de Catalunya (2017 SGR 1192) to M.S., the Spanish Ministry of Science, Innovation and Universities…	80	2	2	25	27	AMER ASSOC ADVANCEMENT SCIENCE	WASHINGTON	1200 NEW YORK AVE, NW, WASHINGTON, DC 20005 USA	2375-2548		SCI ADV	Sci. Adv.	2024-09-22	2023	9	38			eadi6813	10.1126/sciadv.adi6813	http://dx.doi.org/10.1126/sciadv.adi6813		13	Multidisciplinary Sciences	Science Citation Index Expanded (SCI-EXPANDED)	Science & Technology - Other Topics	S3SY8	37729416	gold, Green Published	2024-04-15	WOS:001070414500004
J	Baihetiyaer, B; Jiang, N; Li, XX; Song, J; Wang, J; Fan, XT; Zuo, YJ; Yin, XQ	Baihetiyaer, Baikerouzi; Jiang, Nan; Li, Xianxu; Song, Jie; Wang, Jun; Fan, Xiaoteng; Zuo, Yajie; Yin, Xianqiang	Exploring the toxicity of biodegradable microplastics and imidacloprid to earthworms (Eisenia fetida) from morphological and gut microbial perspectives	ENVIRONMENTAL POLLUTION	English	Article	Polylactic acid; Biodegradable microplastics; Imidacloprid; Gut microbiota; 16S rRNA	ARENICOLA-MARINA; IMPACTS	Biodegradable microplastics (BMPs) pose serious environmental problems to soil organisms, and their adsorption capacity might make pesticides more dangerous for soil organisms. Therefore, in this study, polylactic acid (PLA) BMPs and imidacloprid (IMI) were used as a representative of BMPs and pesticides, respectively. Eisenia fetida was used as a test animal to investigate the effects of environ…	[Baihetiyaer, Baikerouzi; Jiang, Nan; Song, Jie; Zuo, Yajie; Yin, Xianqiang] Northwest A&F Univ, Coll Nat Resources & Environm, Yangling 712000, Peoples R China; [Li, Xianxu; Wang, Jun] Shandong Agr Univ, Coll Resources & Environm, Key Lab Agr Environm, Tai An 271000, Peoples R China; [Fan, Xiaoteng] Northwest A&F Univ, Coll Anim Sci & Technol, Yangling 712000, Peoples R China; [Yin, Xianqiang] M…	Northwest A&F University - China; Shandong Agricultural University; Northwest A&F University - China; Ministry of Agriculture & Rural Affairs	Yin, XQ (corresponding author), Northwest A&F Univ, Coll Nat Resources & Environm, Yangling 712000, Peoples R China.	xqyin@nwsuaf.edu.cn	Yin, Xianqiang/A-9916-2011		National Natural Science Foundation of China [U2106212, 42177024, 42077141]; Special Funds of Taishan Scholar of Shandong Province, China	National Natural Science Foundation of China(National Natural Science Foundation of China (NSFC)); Special Funds of Taishan Scholar of Shandong Province, China	This research was partially supported by the National Natural Science Foundation of China (Grant No. U2106212, 42177024, 42077141), and the Special Funds of Taishan Scholar of Shandong Province, China.	80	3	3	82	90	ELSEVIER SCI LTD	OXFORD	THE BOULEVARD, LANGFORD LANE, KIDLINGTON, OXFORD OX5 1GB, OXON, ENGLAND	0269-7491	1873-6424	ENVIRON POLLUT	Environ. Pollut.	2024-11-15	2023	337				122547	10.1016/j.envpol.2023.122547	http://dx.doi.org/10.1016/j.envpol.2023.122547	2023-09-01	12	Environmental Sciences	Science Citation Index Expanded (SCI-EXPANDED)	Environmental Sciences & Ecology	U2KO4	37709123		2024-04-15	WOS:001083146400001
J	Shang, GS; Zhai, JJ; Xu, GX; Wang, LL; Wang, X	Shang, Guangshen; Zhai, Junjie; Xu, Guangxia; Wang, Lili; Wang, Xing	Ecotoxicological effects of co-exposure biodegradable microplastics polylactic acid with cadmium are higher than conventional microplastics polystyrene with cadmium on the earthworm	SCIENCE OF THE TOTAL ENVIRONMENT	English	Article	Eisenia fetida; ROS; DNA damage; Avoidance behavior; Integrated biomarker response	EISENIA-FOETIDA; OXIDATIVE STRESS; BIOMARKER; EXPOSURE; POLLUTION; ANTIOXIDANT; EXPRESSION; RESPONSES; TOXICITY; GENE	Microplastics (MPs) are plastic fragments with particle sizes <5 mm, ubiquitously distributed in terrestrial environments. However, the negative effects of MPs, such as joint-pollution with heavy metals on soil fauna remain controversial. This study investigated survival rate, growth, reproduction, avoidance behavior, histology, biochemical assays, comet assay, qPCR, Cd content, and IBR index. We…	[Shang, Guangshen; Zhai, Junjie; Xu, Guangxia; Wang, Xing] China Agr Univ, Coll Resources & Environm Sci, Beijing 100193, Peoples R China; [Shang, Guangshen; Zhai, Junjie; Xu, Guangxia; Wang, Xing] Beijing Key Lab Biodivers & Organ Farming, Beijing 100193, Peoples R China; [Shang, Guangshen; Zhai, Junjie; Xu, Guangxia; Wang, Xing] Minist Educ, Key Lab Plant Soil Interact, Beijing 100193, Peoples …	China Agricultural University; Chinese Academy of Agricultural Sciences; Agro-Environmental Protection Institute, CAAS; Ministry of Agriculture & Rural Affairs; China Agricultural University	Wang, LL (corresponding author), Minist Agr & Rural Affairs, Agroenvironm Protect Inst, Tianjin 300191, Peoples R China.;Wang, X (corresponding author), China Agr Univ, Coll Resources & Environm Sci, Beijing Key Lab Biodivers & Organ Farming, Beijing 100193, Peoples R China.	lili0229ok@126.com; swwangxing@cau.edu.cn			National Key Research and Development Program of China [2021YFD1700900, 109020]	National Key Research and Development Program of China	We thank Yinsheng Li, Yuhui Qiao, and members of the Wang lab- oratory for their comments and discussions. This research was supported by the National Key Research and Development Program of China (No. 2021YFD1700900) and the 2115 Talent Development Program of China Agricultural University (No. 109020) .	65	2	2	98	105	ELSEVIER	AMSTERDAM	RADARWEG 29, 1043 NX AMSTERDAM, NETHERLANDS	0048-9697	1879-1026	SCI TOTAL ENVIRON	Sci. Total Environ.	2024-12-10	2023	903				166953	10.1016/j.scitotenv.2023.166953	http://dx.doi.org/10.1016/j.scitotenv.2023.166953	2023-09-01	16	Environmental Sciences	Science Citation Index Expanded (SCI-EXPANDED)	Environmental Sciences & Ecology	T9TJ5	37699480		2024-04-15	WOS:001081333700001
J	Elmekawy, A; Elshehaby, M; Saber, S; Ayaad, T	Elmekawy, Abeer; Elshehaby, Mohamed; Saber, Samy; Ayaad, Tahany	Evaluation of Galleria mellonella immune response as a key step toward plastic degradation	JOURNAL OF BASIC AND APPLIED ZOOLOGY	English	Article	Galleria mellonella; Plastic feeding; Polyethylene low density; Cellular immunity; Ultrastructure; Hemocytes; Mid-gut	HEMOCYTES; CATERPILLARS; MICROBIOTA	Background Plastic's remarkable durability presents a significant challenge for our planet, leading to widespread environmental damage. However, some organisms, such as Galleria mellonella larvae, have shown a unique capability to consume and degrade plastic, offering potential solutions to plastic pollution. In this study, we investigated the response of G. mellonella larvae to different diets, …	[Elmekawy, Abeer; Elshehaby, Mohamed] Al Azhar Univ, Fac Sci, Dept Zool, Assiut, Egypt; [Saber, Samy] Al Azhar Univ, Fac Sci, Dept Zool, Cairo, Egypt; [Ayaad, Tahany] Cairo Univ, Fac Sci, Dept Entomol, Giza, Egypt	Egyptian Knowledge Bank (EKB); Assiut University; Al Azhar University; Egyptian Knowledge Bank (EKB); Al Azhar University; Egyptian Knowledge Bank (EKB); Cairo University	Elmekawy, A (corresponding author), Al Azhar Univ, Fac Sci, Dept Zool, Assiut, Egypt.	abeeralmek@yahoo.com			Not applicable.	Not applicable.	Not applicable.	33	1	1	1	1	SPRINGER	NEW YORK	ONE NEW YORK PLAZA, SUITE 4600, NEW YORK, NY, UNITED STATES	2090-9896	2090-990X	J BASIC APPL ZOOL	J. Basic Appl. Zool.	2024-10-06	2023	84	1			27	10.1186/s41936-023-00349-3	http://dx.doi.org/10.1186/s41936-023-00349-3		14	Biology	Emerging Sources Citation Index (ESCI)	Life Sciences & Biomedicine - Other Topics	T6WC2		gold	2024-04-15	WOS:001079357600001
J	Kapahi, N; Marwaha, L; Kaur, M; Bawa, G	Kapahi, N.; Marwaha, L.; Kaur, M.; Bawa, G.	Comparison study on low-density polyethylene film biodegradation potential of Achoria grisella and Galleria mellonella larvae	JOURNAL OF ENVIRONMENTAL BIOLOGY	English	Article	Achoria grisela; Antibiotic; Galleria melonela; Low-density polyethylene		Aim: The current research investigates biodegradation of Low-Density Polyethylene (LDPE) facilitated with and without gut microbiota in Galleria mellonella and Achoria grisella. Methodology: antibiotics (WA group) were exposed to LDPE film. After biodegradation, the weight loss of degraded LDPE film, Scanning Electron Microscopy, Fourier Transform Infrared Spectroscopy, Thermogravimetric Analysis…	[Kapahi, N.; Marwaha, L.; Kaur, M.; Bawa, G.] Lovely Profess Univ, Sch Bioengn & Biosci, Dept Zool, Phagwara 144411, India	Lovely Professional University	Marwaha, L (corresponding author), Lovely Profess Univ, Sch Bioengn & Biosci, Dept Zool, Phagwara 144411, India.	lovleenmarwaha@gmail.com						26	0	0	1	1	TRIVENI ENTERPRISES	LUCKNOW	C/O KIRAN DALELA, 1/206 VIKAS NAGAR, KURSI RD, LUCKNOW 226 022, INDIA	0254-8704	2394-0379	J ENVIRON BIOL	J.Environ.Biol.	SEP	2023	44	5	682	690		10.22438/jeb/44/5/MRN-5126	http://dx.doi.org/10.22438/jeb/44/5/MRN-5126		9	Environmental Sciences	Emerging Sources Citation Index (ESCI)	Environmental Sciences & Ecology	R5RC8		Bronze	2024-04-15	WOS:001064913800005
J	Peng, BY; Sun, Y; Li, P; Yu, SR; Xu, YZ; Chen, JB; Zhou, XF; Wu, WM; Zhang, YL	Peng, Bo-Yu; Sun, Ying; Li, Ping; Yu, Siran; Xu, Yazhou; Chen, Jiabin; Zhou, Xuefei; Wu, Wei-Min; Zhang, Yalei	Biodegradation of polyvinyl chloride, polystyrene, and polylactic acid microplastics in Tenebrio molitor larvae: Physiological responses	JOURNAL OF ENVIRONMENTAL MANAGEMENT	English	Article	Microplastics; Polymer degradability; Tenebrio molitor; Physiological responses; Oxidative stress	PLASTICS; DEGRADATION; RATES	It is widely understood that microplastics (MPs) can induce various biological stresses in macroinvertebrates that are incapable of biodegrading plastics. However, the biodegradation and physiological responses of plastic-degrading macroinvertebrates toward MPs of different degradability levels remain unexplored. In this study, Tenebrio molitor larvae (mealworms) were selected as a model of plast…	[Peng, Bo-Yu; Sun, Ying; Chen, Jiabin; Zhou, Xuefei; Zhang, Yalei] Tongji Univ, Coll Environm Sci & Engn, State Key Lab Pollut Control & Resource Reuse, Shanghai 200092, Peoples R China; [Wu, Wei-Min] Stanford Univ, William & Cloy Codiga Resource Recovery Ctr, Dept Civil & Environm Engn, Stanford, CA 94305 USA; [Li, Ping] Tongji Univ, Shanghai Matern & Infant Hosp 1, Sch Life Sci & Technol, Clin …	Tongji University; Stanford University; Tongji University; Tongji University; Tongji University	Zhang, YL (corresponding author), Tongji Univ, Coll Environm Sci & Engn, State Key Lab Pollut Control & Resource Reuse, Shanghai 200092, Peoples R China.;Wu, WM (corresponding author), Stanford Univ, William & Cloy Codiga Resource Recovery Ctr, Dept Civil & Environm Engn, Stanford, CA 94305 USA.	Billwu@stanford.edu; Zhangyalei@tongji.edu.cn	Wu, Wei-min/J-5373-2019; chen, Chen/JKJ-2122-2023	Wu, Wei-min/0000-0001-5244-0655;	National Natural Science Foundation of China [U21A20322]; Shanghai Science and Technology Innovation Action Plan [22dz1205700]; Fundamental Research Funds for the Central Universities [2022-4-ZD-05]; China Baowu Low Carbon Metallurgy Innovation Foundation [BWLCF202105]; Woods Institute for Environment at Stanford University [1197667-10-WTAZB]	National Natural Science Foundation of China(National Natural Science Foundation of China (NSFC)); Shanghai Science and Technology Innovation Action Plan; Fundamental Research Funds for the Central Universities(Fundamental Research Funds for the Central Universities); China Baowu Low Carbon Metallurgy Innovation Foundation; Woods Institute for Environment at Stanford University	This work was financially supported by the National Natural Science Foundation of China (No. U21A20322) , the Shanghai Science and Technology Innovation Action Plan (No. 22dz1205700) , the Fundamental Research Funds for the Central Universities (No. 2022-4-ZD-05) , and the China Baowu Low Carbon Metallurgy Innovation Foundation (No. BWLCF202105) . Dr. W.-M. Wu appreciate the support by the Woods …	50	3	3	53	57	ACADEMIC PRESS LTD- ELSEVIER SCIENCE LTD	LONDON	24-28 OVAL RD, LONDON NW1 7DX, ENGLAND	0301-4797	1095-8630	J ENVIRON MANAGE	J. Environ. Manage.	2024-11-01	2023	345				118818	10.1016/j.jenvman.2023.118818	http://dx.doi.org/10.1016/j.jenvman.2023.118818	2023-08-01	10	Environmental Sciences	Science Citation Index Expanded (SCI-EXPANDED)	Environmental Sciences & Ecology	S4KY0	37633102		2024-04-15	WOS:001070884700001
J	Kim, JH; Lee, SH; Lee, BM; Son, KH; Park, HY	Kim, Jong-Hoon; Lee, So-Hye; Lee, Byeong-Min; Son, Kwang-Hee; Park, Ho-Yong	Biodegradation Potential of Polyethylene Terephthalate by the Two Insect Gut Symbionts Xanthomonas sp. HY-74 and Bacillus sp. HY-75	POLYMERS	English	Article	polyethylene terephthalate; biodegradation; insect gut symbiont; plastic waste management	BACTERIUM; RESPONSES; SEQUENCE	Polyethylene terephthalate (PET) is a plastic material that is widely used in beverage bottles, food packaging, and other consumer products, which is highly resistant to biodegradation. In this study, we investigated the effects of two insect gut symbionts, Xanthomonas sp. HY-74 and Bacillus sp. HY-75, during PET biodegradation. Both strains degraded PET-containing agar plates, and the sole nutri…	[Kim, Jong-Hoon; Lee, So-Hye; Lee, Byeong-Min; Son, Kwang-Hee; Park, Ho-Yong] Korea Res Inst Biosci & Biotechnol KRIBB, Microbiome Convergence Res Ctr, Daejeon 34141, South Korea	Korea Research Institute of Bioscience & Biotechnology (KRIBB)	Park, HY (corresponding author), Korea Res Inst Biosci & Biotechnol KRIBB, Microbiome Convergence Res Ctr, Daejeon 34141, South Korea.	kjh1018@kribb.re.kr; sohye2202@kribb.re.kr; ghsaor@kribb.re.kr; sonkh@kribb.re.kr; hypark@kribb.re.kr			Korea Research Institute of Bioscience and Biotechnology (KRIBB) Research Initiative Program of the Ministry of Science and ICT of the Republic of Korea; [KGM5492322]	Korea Research Institute of Bioscience and Biotechnology (KRIBB) Research Initiative Program of the Ministry of Science and ICT of the Republic of Korea;	This research was supported by the Korea Research Institute of Bioscience and Biotechnology (KRIBB) Research Initiative Program (KGM5492322) of the Ministry of Science and ICT of the Republic of Korea.	37	1	1	23	25	MDPI	BASEL	ST ALBAN-ANLAGE 66, CH-4052 BASEL, SWITZERLAND		2073-4360	POLYMERS-BASEL	Polymers	SEP	2023	15	17			3546	10.3390/polym15173546	http://dx.doi.org/10.3390/polym15173546		11	Polymer Science	Science Citation Index Expanded (SCI-EXPANDED)	Polymer Science	S3FX2	37688172	Green Published, gold	2024-04-15	WOS:001070071800001
J	Medina, ESH; Rojas-Valencia, MN; Fernández-Rojas, DY; Araiza-Aguilar, JA	Medina, Erik Saul Huidobro; Rojas-Valencia, Maria Neftali; Fernandez-Rojas, Denise Yeazul; Araiza-Aguilar, Juan Antonio	Identification of Biodegradable, Compostable or Toxic Plastic Bags with Two Beetles of the Tenebrionidae Family	JOURNAL OF POLYMERS AND THE ENVIRONMENT	English	Article	Biodegradable; Compostable; Plastics; Toxic	POLYSTYRENE; MINERALIZATION	Various studies have demonstrated the environmental problems caused by plastic bags (PB) made with hydrocarbons, and therefore international policies have been established to replace the use of conventional PB by biobags or compostable bags, which are designed to be biodegradable and/or composted in the environment. However, the methods used to characterize such bags are still far from being effe…	[Medina, Erik Saul Huidobro; Rojas-Valencia, Maria Neftali; Fernandez-Rojas, Denise Yeazul; Araiza-Aguilar, Juan Antonio] Univ Nacl Autonoma Mexico, Inst Engn, Mexico City 04510, Mexico; [Medina, Erik Saul Huidobro; Rojas-Valencia, Maria Neftali; Fernandez-Rojas, Denise Yeazul; Araiza-Aguilar, Juan Antonio] Univ Sci & Arts Chiapas, Sch Environm Engn, North Beltway 1150, Tuxtla Gutierrez 29039, Ch…	Universidad Nacional Autonoma de Mexico	Rojas-Valencia, MN (corresponding author), Univ Nacl Autonoma Mexico, Inst Engn, Mexico City 04510, Mexico.;Rojas-Valencia, MN (corresponding author), Univ Sci & Arts Chiapas, Sch Environm Engn, North Beltway 1150, Tuxtla Gutierrez 29039, Chiapas, Mexico.	nrov@pumas.iingen.unam.mx			The authors thank the USI-IIUNAM for help in finding some references.	The authors thank the USI-IIUNAM for help in finding some references.	The authors thank the USI-IIUNAM for help in finding some references.	47	0	0	7	9	SPRINGER	NEW YORK	ONE NEW YORK PLAZA, SUITE 4600, NEW YORK, NY, UNITED STATES	1566-2543	1572-8919	J POLYM ENVIRON	J. Polym. Environ.	MAR	2024	32	3	1244	1260		10.1007/s10924-023-03013-7	http://dx.doi.org/10.1007/s10924-023-03013-7	2023-09-01	17	Engineering, Environmental; Polymer Science	Science Citation Index Expanded (SCI-EXPANDED)	Engineering; Polymer Science	JU9Z7		hybrid	2024-04-15	WOS:001062167600001
J	Kang, MG; Kwak, MJ; Kim, Y	Kang, Min-Geun; Kwak, Min-Jin; Kim, Younghoon	Polystyrene microplastics biodegradation by gut bacterial Enterobacter hormaechei from mealworms under anaerobic conditions: Anaerobic oxidation and depolymerization	JOURNAL OF HAZARDOUS MATERIALS	English	Article	Microplastics; Polystyrene; Biodegradation; Anaerobic polystyrene degradation; Polystyrene oxidation and depolymerization	TENEBRIO-MOLITOR; DEGRADATION; MICROBIOTA; MINERALIZATION; POLYETHYLENE; PLASTICS; STYRENE; DEBRIS; RATES	Synthetic plastic is used throughout daily life and industry, threatening organisms with microplastic pollution. Polystyrene is a major plastic polymer and also widely found sources of plastic wastes and microplastics. Here, we report that Enterobacter hormaechei LG3 (CP118279.1), a facultative anaerobic bacterial strain isolated from the gut of Tenebrio molitor larvae (mealworms) can oxidize and…	[Kang, Min-Geun; Kwak, Min-Jin; Kim, Younghoon] Seoul Natl Univ, Dept Agr Biotechnol, Seoul 08826, South Korea; [Kang, Min-Geun; Kwak, Min-Jin; Kim, Younghoon] Seoul Natl Univ, Res Inst Agr & Life Sci, Seoul 08826, South Korea	Seoul National University (SNU); Seoul National University (SNU)	Kim, Y (corresponding author), Seoul Natl Univ, Dept Agr Biotechnol, Seoul 08826, South Korea.;Kim, Y (corresponding author), Seoul Natl Univ, Res Inst Agr & Life Sci, Seoul 08826, South Korea.	ykeys2584@snu.ac.kr	Kwak, Min-Jin/HNC-4496-2023	Kwak, Min-Jin/0000-0001-9832-3251; Kang, Min-Geun/0000-0002-2204-6443	National Research Foundation of Korea Grant - Korean government (MEST) [2021R1A2C3011051]; National Institute of Biological Resources (NIBR) - Ministry of Environment (MOE) of the Republic of Korea [NIBR202333202]	National Research Foundation of Korea Grant - Korean government (MEST)(National Research Foundation of KoreaMinistry of Education, Science & Technology (MEST), Republic of Korea); National Institute of Biological Resources (NIBR) - Ministry of Environment (MOE) of the Republic of Korea(Ministry of Environment (ME), Republic of Korea)	This research was supported by a National Research Foundation of Korea Grant funded by the Korean government (MEST) (and 2021R1A2C3011051 to Y.K.) and by a grant from the National Institute of Biological Resources (NIBR) , funded by the Ministry of Environment (MOE) of the Republic of Korea (NIBR202333202 to M.G.K.) .	102	4	4	82	119	ELSEVIER	AMSTERDAM	RADARWEG 29, 1043 NX AMSTERDAM, NETHERLANDS	0304-3894	1873-3336	J HAZARD MATER	J. Hazard. Mater.	2024-10-05	2023	459				132045	10.1016/j.jhazmat.2023.132045	http://dx.doi.org/10.1016/j.jhazmat.2023.132045	2023-07-01	17	Engineering, Environmental; Environmental Sciences	Science Citation Index Expanded (SCI-EXPANDED)	Engineering; Environmental Sciences & Ecology	P3MG0	37480606		2024-04-15	WOS:001049710300001
J	Tiwari, N; Santhiya, D; Sharma, JG	Tiwari, Neha; Santhiya, Deenan; Sharma, Jai Gopal	Degradation of polyethylene microplastics through microbial action by a soil isolate of BreviBacillus brevis	POLYMER DEGRADATION AND STABILITY	English	Article	B.brevis; Degradation; DSC; GC-MS; Laccase; Polyethylene microplastics	LOW-DENSITY POLYETHYLENE; ORGANIC-ACIDS; BIODEGRADATION; POLYSTYRENE; POLYPROPYLENE; LACCASE; LIQUID	The fragmentation of polyethylene plastics into polyethylene microplastics (PEMPs) due to biotic and abiotic factors affects the environment. Extensive investigations have shown its implications upon accumulation in the living systems. In this study, B.brevis was employed to degrade PEMPs. B.brevis-mediated degradation process has shown a reduction in microplastic's dry weight by 19.8% over 35 da…	[Tiwari, Neha; Sharma, Jai Gopal] Delhi Technol Univ, Dept Biotechnol, Delhi, India; [Santhiya, Deenan] Delhi Technol Univ, Dept Appl Chem, Delhi, India; [Santhiya, Deenan] Delhi Technol Univ, Shahbad Daulatpur Main Bawana Rd, Delhi 110042, India	Delhi Technological University; Delhi Technological University; Delhi Technological University	Santhiya, D (corresponding author), Delhi Technol Univ, Shahbad Daulatpur Main Bawana Rd, Delhi 110042, India.	nehatiwari_phd2k18@dtu.ac.in; deenan.santhiya@dce.ac.in; sharmajaigopal@dce.ac.in			Department of Biotechnology, Delhi Technological University	Department of Biotechnology, Delhi Technological University	The authors would like to thank the Department of Biotechnology, Delhi Technological University, for the support and constant encouragement to carry out this work. We would also like to thank IMTECH, Chandigarh, AIIMS Delhi and JNU Delhi for providing us with the cultures and Testing facilities.	70	4	4	51	78	ELSEVIER SCI LTD	OXFORD	THE BOULEVARD, LANGFORD LANE, KIDLINGTON, OXFORD OX5 1GB, OXON, ENGLAND	0141-3910	1873-2321	POLYM DEGRAD STABIL	Polym. Degrad. Stabil.	SEP	2023	215				110436	10.1016/j.polymdegradstab.2023.110436	http://dx.doi.org/10.1016/j.polymdegradstab.2023.110436	2023-07-01	11	Polymer Science	Science Citation Index Expanded (SCI-EXPANDED)	Polymer Science	N8MI2			2024-04-15	WOS:001039486600001
J	Wang, JM; Wang, YM; Li, X; Weng, Y; Wang, YJ; Han, XY; Peng, M; Zhou, AF; Zhao, X	Wang, Jiaming; Wang, Yumeng; Li, Xin; Weng, Yue; Wang, Yijing; Han, Xiaoyu; Peng, Mu; Zhou, Aifen; Zhao, Xin	Different performances in polyethylene or polystyrene plastics long-term feeding and biodegradation by Zophobas atratus and Tenebrio molitor larvae, and core gut bacterial- and fungal-microbiome responses	JOURNAL OF ENVIRONMENTAL CHEMICAL ENGINEERING	English	Article	Plastic biodegradation; Insect larvae; Gut bacterial-microbiome; Gut fungal-microbiome; Polyethylene Polystyrene	FERMENTATION; DEGRADATION	The biodegradation of plastics by insect larvae is considered as an emerging strategy for the resistant plastic wastes disposal. To uncover the correlation of insect larval gut-microbiome with plastics biodegradation, two worm species including superworm Zophobas atratus and yellow mealworm Tenebrio molitor were fed with either polyethylene (PE) or polystyrene (PS) foam as sole diet for a longer …	[Wang, Jiaming; Wang, Yumeng; Li, Xin; Weng, Yue; Wang, Yijing; Han, Xiaoyu; Zhao, Xin] Northeastern Univ, Sch Resources & Civil Engn, Dept Environm Engn, Shenyang 110819, Peoples R China; [Zhou, Aifen] Univ Oklahoma, Inst Environm Genom, Dept Microbiol & Plant Biol, Norman, OK 73019 USA; [Peng, Mu] Hubei Minzu Univ, Coll Biol Sci & Technol, Enshi 445000, Peoples R China	Northeastern University - China; University of Oklahoma System; University of Oklahoma - Norman; Hubei Minzu University	Zhao, X (corresponding author), Northeastern Univ, Sch Resources & Civil Engn, 11 Lane,3 Wenhua Rd,POB 265, Shenyang 110819, Peoples R China.	zhaoxin@mail.neu.edu.cn	Han, Xiaoyu/O-8510-2016; Zhao, Xin/JDC-5296-2023; Wang, Jiaming/V-8621-2019	Zhao, Xin/0000-0001-6071-4433; Zhou, Aifen/0000-0003-3019-5649	National Key Research and Development Plan, China [2019YFC1907204]; Science and Technology Major Projects of Liaoning, China [2020020307-JH1/103-04]	National Key Research and Development Plan, China; Science and Technology Major Projects of Liaoning, China	This research was supported by National Key Research and Development Plan, China (2019YFC1907204), Science and Technology Major Projects of Liaoning, China (2020020307-JH1/103-04). We are grateful to the test services from Analytical and Testing Center of Northeastern University and Sangon Biotech (Shanghai) Co., Ltd.	46	4	4	24	39	ELSEVIER SCI LTD	OXFORD	THE BOULEVARD, LANGFORD LANE, KIDLINGTON, OXFORD OX5 1GB, OXON, ENGLAND	2213-2929	2213-3437	J ENVIRON CHEM ENG	J. Environ. Chem. Eng.	DEC	2022	10	6			108957	10.1016/j.jece.2022.108957	http://dx.doi.org/10.1016/j.jece.2022.108957		10	Engineering, Environmental; Engineering, Chemical	Science Citation Index Expanded (SCI-EXPANDED)	Engineering	M0SO8			2024-04-15	WOS:001027316600002
J	Park, JW; Kim, M; Kim, SY; Bae, J; Kim, TJ	Park, Ji-Won; Kim, Minjun; Kim, Seo-Young; Bae, Jihye; Kim, Tae -Jong	Biodegradation of polystyrene by intestinal symbiotic bacteria isolated from mealworms, the larvae of Tenebrio molitor	HELIYON	English	Article	Acinetobacter septicus; Biodegradation; Mealworm; Micro -sprayed polystyrene particle; Polystyrene	STYRENE; GUT; STRAIN; MINERALIZATION; DEGRADATION; METABOLISM; OXIDE; HIPS	Objectives: Polystyrene is a plastic that leads to environmental pollution. In particular, expanded polystyrene is very light and takes up much space, causing additional environmental problems. The aim of this study was to isolate new symbiotic bacteria which degraded polystyrene from mealworms. Methods: The population of polystyrene degrading bacteria was increased by enrichment culture of intes…	[Park, Ji-Won; Kim, Minjun; Kim, Seo-Young; Bae, Jihye; Kim, Tae -Jong] Kookmin Univ, Coll Sci & Technol, Dept Forest Prod & Biotechnol, 77 Jeongneung Ro, Seoul 02707, South Korea	Kookmin University	Kim, TJ (corresponding author), Kookmin Univ, Coll Sci & Technol, Dept Forest Prod & Biotechnol, 77 Jeongneung Ro, Seoul 02707, South Korea.	bigbell@kookmin.ac.kr		Kim, Tae-Jong/0000-0002-7483-0432	R & D Program for Forest Science Technology [2019150B10-2323-0301]	R & D Program for Forest Science Technology	This study was carried out with the support of the R & D Program for Forest Science Technology (Project No. 2019150B10-2323-0301) provided by the Korea Forest Service (Korea Forestry Promotion Institute) .	59	1	1	16	25	CELL PRESS	CAMBRIDGE	50 HAMPSHIRE ST, FLOOR 5, CAMBRIDGE, MA 02139 USA		2405-8440	HELIYON	Heliyon	JUN	2023	9	6			e17352	10.1016/j.heliyon.2023.e17352	http://dx.doi.org/10.1016/j.heliyon.2023.e17352	2023-06-01	14	Multidisciplinary Sciences	Science Citation Index Expanded (SCI-EXPANDED)	Science & Technology - Other Topics	N2CA8	37426801	Green Published, gold	2024-04-15	WOS:001035143000001
J	Xian, ZN; Yin, CF; Zheng, L; Zhou, NY; Xu, Y	Xian, Zhuo-Ning; Yin, Chao-Fan; Zheng, Li; Zhou, Ning-Yi; Xu, Ying	Biodegradation of additive-free polypropylene by bacterial consortia enriched from the ocean and from the gut of Tenebrio molitor larvae	SCIENCE OF THE TOTAL ENVIRONMENT	English	Article	Bacterial consortia; Biodegradation; Depolymerization; Different environments; Plastics; PP	PRETREATED POLYPROPYLENE; DEGRADATION; POLYETHYLENE; GROWTH; BACILLUS; MINERALIZATION; POLYSTYRENE; PSEUDOMONAS; COMMUNITY; PLASTICS	Accumulation of highly recalcitrant PP wastes has caused a serious environmental pollution. We evaluated the biodeg-radation of two types of additive-free PP polymers by microbial degraders from different environments. Two bacterial consortia, designated as PP1M and PP2G, were enriched from the ocean and from the guts of Tenebrio molitor larvae. Both consortia were able to utilize each of two dif…	[Xian, Zhuo-Ning; Yin, Chao-Fan; Zhou, Ning-Yi; Xu, Ying] Shanghai Jiao Tong Univ, State Key Lab Microbial Metab, Joint Int Res Lab Metab & Dev Sci, Shanghai 20040, Peoples R China; [Xian, Zhuo-Ning; Yin, Chao-Fan; Zhou, Ning-Yi; Xu, Ying] Shanghai Jiao Tong Univ, Sch Life Sci & Biotechnol, Shanghai 20040, Peoples R China; [Zheng, Li] Minist Nat Resources, Inst Oceanog 1, Key Lab Marine Ecoenviro…	Shanghai Jiao Tong University; Shanghai Jiao Tong University; First Institute of Oceanography, Ministry of Natural Resources; Ministry of Natural Resources of the People's Republic of China; Shanghai Jiao Tong University	Xu, Y (corresponding author), Shanghai Jiao Tong Univ, 800 Dongchuan Rd, Shanghai 20040, Peoples R China.	ying.xu@sjtu.edu.cn			National Key Research and Develop-ment Program of China [2021YFC2103600]; National Natural Science Foundation of China [32270111]; Seed Industry Re-vitalization Project of Guangdong Province [23050202]	National Key Research and Develop-ment Program of China; National Natural Science Foundation of China(National Natural Science Foundation of China (NSFC)); Seed Industry Re-vitalization Project of Guangdong Province	Acknowledgements This study was supported by the National Key Research and Develop-ment Program of China [grant 2021YFC2103600] , the National Natural Science Foundation of China [grant 32270111] , and the Seed Industry Re-vitalization Project of Guangdong Province [grant 23050202] .	48	2	2	18	28	ELSEVIER	AMSTERDAM	RADARWEG 29, 1043 NX AMSTERDAM, NETHERLANDS	0048-9697	1879-1026	SCI TOTAL ENVIRON	Sci. Total Environ.	2024-09-20	2023	892				164721	10.1016/j.scitotenv.2023.164721	http://dx.doi.org/10.1016/j.scitotenv.2023.164721	2023-06-01	9	Environmental Sciences	Science Citation Index Expanded (SCI-EXPANDED)	Environmental Sciences & Ecology	L8LK7	37301383		2024-04-15	WOS:001025722600001
J	He, L; Yang, SS; Ding, J; He, ZL; Pang, JW; Xing, DF; Zhao, L; Zheng, HS; Ren, NQ; Wu, WM	He, Lei; Yang, Shan -Shan; Ding, Jie; He, Zhi-Li; Pang, Ji-Wei; Xing, De-Feng; Zhao, Lei; Zheng, He -Shan; Ren, Nan-Qi; Wu, Wei-Min	Responses of gut microbiomes to commercial polyester polymer biodegradation in Tenebrio molitor Larvae	JOURNAL OF HAZARDOUS MATERIALS	English	Article	Polyethylene terephthalate (PET); Insect; Depolymerization; Metabolome; Gut microbiota	POLYSTYRENE; DEGRADATION; PLASTICS; MINERALIZATION; RATES	Polyethylene terephthalate (PET) is a mass-produced fossil-based plastic polymer that contributes to catastrophic levels of plastic pollution. Here we demonstrated that Tenebrio molitor (mealworms) was capable of rapidly biodegrading two commercial PET resins (microplastics) with respective weight-average molecular weight (Mw) of 39.33 and 29.43 kDa and crystallinity of 22.8 & PLUSMN; 3.06% and 1…	[He, Lei; Yang, Shan -Shan; Ding, Jie; Xing, De-Feng; Zhao, Lei; Ren, Nan-Qi] Harbin Inst Technol, Sch Environm, State Key Lab Urban Water Resource & Environm, Harbin 150090, Peoples R China; [He, Zhi-Li] Southern Marine Sci & Engn Guangdong Lab Zhuhai, Zhuhai 519080, Peoples R China; [Pang, Ji-Wei] CECEP Talroad Technol Co Ltd, China Energy Conservat & Environm Protect Grp, Beijing 100096, Peopl…	Harbin Institute of Technology; Southern Marine Science & Engineering Guangdong Laboratory; Southern Marine Science & Engineering Guangdong Laboratory (Zhuhai); Qiqihar University; Harbin Institute of Technology; Stanford University	Yang, SS (corresponding author), Harbin Inst Technol, Sch Environm, State Key Lab Urban Water Resource & Environm, Harbin 150090, Peoples R China.;Wu, WM (corresponding author), Stanford Univ, William & Cloy Codiga Resource Recovery Ctr, Dept Civil & Environm Engn, Stanford, CA 94305 USA.	shanshanyang@hit.edu.cn; billwu@stanford.edu	He, Zhili/C-2879-2012	He, Zhili/0000-0001-8225-7333; He, Lei/0009-0001-4410-9038; Wu, Weimin/0000-0001-5244-0655	National Natural Science Foundation of China [52170073]; National Engineering Research Center for Bioenergy (Harbin Institute of Technology) [2021A001]; State Key Laboratory of Urban Water Resource and Environment, Harbin Institute of Technology [2022TS35]; Woods Institute for Environment at Stanford University [1197667-10-WTAZB]; Stanford University	National Natural Science Foundation of China(National Natural Science Foundation of China (NSFC)); National Engineering Research Center for Bioenergy (Harbin Institute of Technology); State Key Laboratory of Urban Water Resource and Environment, Harbin Institute of Technology(Harbin Institute of Technology); Woods Institute for Environment at Stanford University; Stanford University(Stanford Univ…	This work was supported by the National Natural Science Foundation of China (Grant No. 52170073) ; the National Engineering Research Center for Bioenergy (Harbin Institute of Technology) (Grant No. 2021A001) ; the State Key Laboratory of Urban Water Resource and Environment, Harbin Institute of Technology (No. 2022TS35) . Dr. W.-M. Wu appreciates the support by the Woods Institute for Environment…	84	6	6	45	79	ELSEVIER	AMSTERDAM	RADARWEG 29, 1043 NX AMSTERDAM, NETHERLANDS	0304-3894	1873-3336	J HAZARD MATER	J. Hazard. Mater.	2024-09-05	2023	457				131759	10.1016/j.jhazmat.2023.131759	http://dx.doi.org/10.1016/j.jhazmat.2023.131759	2023-06-01	14	Engineering, Environmental; Environmental Sciences	Science Citation Index Expanded (SCI-EXPANDED)	Engineering; Environmental Sciences & Ecology	K3II6	37276692		2024-04-15	WOS:001015404100001
J	Tay, JH; Asib, N; Abd Aziz, NA; Tan, GH	Tay, Jun Hoe; Asib, Norhayu; Abd Aziz, Nor Azwady; Tan, Geok Hun	Biodegradation of Expanded and Extruded Polystyrene with Different Diets by Using Zophobas atratus Larvae (Coleoptera: Tenebrionidae)	PERTANIKA JOURNAL OF TROPICAL AGRICULTURAL SCIENCE	English	Article	Biodegradation; expanded polystyrene; extruded polystyrene; superworms; supplements; Zophobas atratus	GUT MICROBIOTA; MOLITOR; POLYETHYLENE; NUMBER; IMPACT; L.	Polystyrene waste pollutes the environment and poses a significant health risk to humans, animals, and marine ecology. This study aims to evaluate the effectiveness of degradation on expanded (EPS) and extruded (XPS) polystyrene with different diets using superworms (Zophobas atratus larvae) obtained in Malaysia. The growth and development of the larvae after consumption of EPS and XPS and the gu…	[Tay, Jun Hoe; Tan, Geok Hun] Univ Putra Malaysia, Fac Agr, Dept Land Management, Serdang 43400, Selangor, Malaysia; [Asib, Norhayu] Univ Putra Malaysia, Fac Agr, Dept Plant Protect, Serdang 43400, Selangor, Malaysia; [Abd Aziz, Nor Azwady] Univ Putra Malaysia, Fac Sci, Dept Biol, Serdang 43400, Selangor, Malaysia	Universiti Putra Malaysia; Universiti Putra Malaysia; Universiti Putra Malaysia	Tan, GH (corresponding author), Univ Putra Malaysia, Fac Agr, Dept Land Management, Serdang 43400, Selangor, Malaysia.	junhoe91@hotmail.com; norhayuasib@upm.edu.my; azwady@upm.edu.my; geok_hun@upm.edu.my			Universiti Putra Malaysia (UPM) [GP- IPS/2019/9680200]	Universiti Putra Malaysia (UPM)	The authors thank Universiti Putra Malaysia (UPM) for funding support under GP- IPS/2019/9680200.	64	0	0	3	7	UNIV PUTRA MALAYSIA PRESS	SELANGOR	SERDANG, SELANGOR, 00000, MALAYSIA	1511-3701	2231-8542	PERTANIKA J TROP AGR	PERTANIKA J TROP AGR SCI	MAY	2023	46	2	459	483		10.47836/pjtas.46.2.06	http://dx.doi.org/10.47836/pjtas.46.2.06		25	Agriculture, Multidisciplinary	Emerging Sources Citation Index (ESCI)	Agriculture	H5PL9		gold	2024-04-15	WOS:000996479600006
J	Cunguan, J; Rojas, L; Morocho, T; Arcos, B; Ortiz, C	Cunguan, Jomely; Rojas, Lizbeth; Morocho, Tatiana; Arcos, Betsabe; Ortiz, Caroline	Biodegradation of plastic with Tenebrio molitor insect larvae as an interdisciplinary contribution to environmental biotechnology	PAIN PHYSICIAN	English	Article	Biodegradation; Plastic; Tenebrio molitor; Environmental biotechnology; larvae		Pollution is the greatest human impact on the planet, that is, the environment is made up of natural and artificial elements, their physical, chemical, biological, social and cultural activities and their respective relationships. The objective of this investigation was to analyze the biodegradation of plastics, from larvae of the Tenebrio molitor beetle, as a contribution to the teaching of envi…	[Cunguan, Jomely; Rojas, Lizbeth; Morocho, Tatiana; Arcos, Betsabe; Ortiz, Caroline] Univ Reg Amazon Ikiam, Tena, Ecuador		Cunguan, J (corresponding author), Univ Reg Amazon Ikiam, Tena, Ecuador.	jomely.cunguan@est.ikiam.edu.ec						20	1	1	13	19	AM SOC INTERVENTIONAL PAIN PHYSICIANS	PADUCAH	81 LAKEVIEW DR, PADUCAH, KY 42001 USA	1533-3159		PAIN PHYSICIAN	Pain Physician	JAN-FEB	2023	26	1	28	33		10.29076/issn.2528-7737vol16iss41.2023pp28-33p	http://dx.doi.org/10.29076/issn.2528-7737vol16iss41.2023pp28-33p		6	Anesthesiology; Clinical Neurology	Science Citation Index Expanded (SCI-EXPANDED)	Anesthesiology; Neurosciences & Neurology	H5HN3			2024-04-15	WOS:000996272300004
J	Meng, K; Lwanga, EH; van der Zee, M; Munhoz, DR; Geissen, V	Meng, Ke; Lwanga, Esperanza Huerta; van der Zee, Maarten; Munhoz, Davi Renato; Geissen, Violette	Fragmentation and depolymerization of microplastics in the earthworm gut: A potential for microplastic bioremediation?	JOURNAL OF HAZARDOUS MATERIALS	English	Article	Microplastics; Biodegradable plastics; Earthworm; Bioremediation; Depolymerization; Fragmentation	ORGANIC-MATTER; SOIL; BIODEGRADATION; PLASTICS; LITTER; POLYETHYLENE; OLIGOCHAETA; BACTERIUM; RATES	The accumulation of microplastics poses potential risks to soil health. Here, we did a preliminary exploration on the potential of Lumbricus terrestris (Oligochaeta) to reduce low-density polyethylene (LDPE), polylactic acid (PLA), and polybutylene adipate terephthalate (PBAT) microplastic (20-648 mu m) contamination in soils. The ingestion of microplastics-contaminated soil (1% of microplastics,…	[Meng, Ke; Lwanga, Esperanza Huerta; Munhoz, Davi Renato; Geissen, Violette] Wageningen Univ & Res, Soil Phys & Land Management Grp, Droevendaalsesteeg 3, NL-6708 PB Wageningen, Netherlands; [van der Zee, Maarten] Wageningen Food & Biobased Res, Bornse Weilanden 9, NL-6708 WG Wageningen, Netherlands; [Lwanga, Esperanza Huerta] Colegio Frontera Sur, Unidad Campeche, Agroecol, Av Poligono S-N, Lerm…	Wageningen University & Research; Wageningen University & Research; El Colegio de la Frontera Sur (ECOSUR)	Meng, K (corresponding author), B005 Gaia,Droevendaalsesteeg 3, NL-6708 PB Wageningen, Netherlands.	jasonmengke@126.com	Munhoz, Davi/AAB-6076-2021	Meng, Ke/0000-0001-7293-0248; Huerta Lwanga, Esperanza/0000-0002-4552-5703; Munhoz, Davi R./0000-0002-1851-7847; VAN DER ZEE, Maarten/0000-0002-1660-8788	China Scholarship Council (CSC) [CSC: 201904910443]; European Union [955334]; Marie Curie Actions (MSCA) [955334] Funding Source: Marie Curie Actions (MSCA)	China Scholarship Council (CSC)(China Scholarship Council); European Union(European Union (EU)); Marie Curie Actions (MSCA)(Marie Curie Actions)	We are thankful for the financial support from the China Scholarship Council (CSC: 201904910443) . We would also like to acknowledge the financial support from European Union's Horizon 2020 research and innovation programme under the Marie Sklodowska-Curie grant agreement No 955334. We would like to thank Hennie Gertsen and Piet Peters for help in preparing materials for the experiment, and Woute…	65	24	24	135	275	ELSEVIER	AMSTERDAM	RADARWEG 29, 1043 NX AMSTERDAM, NETHERLANDS	0304-3894	1873-3336	J HAZARD MATER	J. Hazard. Mater.	2024-04-05	2023	447				130765	10.1016/j.jhazmat.2023.130765	http://dx.doi.org/10.1016/j.jhazmat.2023.130765	2023-01-01	11	Engineering, Environmental; Environmental Sciences	Science Citation Index Expanded (SCI-EXPANDED)	Engineering; Environmental Sciences & Ecology	H5PS0	36640504	Green Published, hybrid	2024-04-15	WOS:000996485900001
J	Nyamjav, I; Jang, Y; Park, N; Lee, YE; Lee, SKY	Nyamjav, Indra; Jang, Yejin; Park, Nohyoon; Lee, Ye Eun; Lee, Sukkyoo	Physicochemical and Structural Evidence that Bacillus cereus Isolated from the Gut of Waxworms (Galleria mellonella Larvae) Biodegrades Polypropylene Efficiently In Vitro	JOURNAL OF POLYMERS AND THE ENVIRONMENT	English	Article	Polypropylene; Biodegradation; Bacillus cereus; waxworm; Gut - microbiota	LOW-DENSITY; POLYETHYLENE; POLYSTYRENE; DEGRADATION; MINERALIZATION; CONSORTIA; STRAINS	Biodegradation of plastic waste using microorganisms has been proposed as one of the solutions to the increasing worldwide plastic waste. Polypropylene (PP) is the second most used plastic used in various industries, and it has been widely used in the production of personal protective equipment such as masks due to the COVID-19 pandemic. Therefore, biodegradation of PP becomes very important. Her…	[Nyamjav, Indra; Lee, Ye Eun; Lee, Sukkyoo] Daegu Gyeongbuk Inst Sci & Technol DGIST, Dept Brain Sci, Daegu 42988, South Korea; [Jang, Yejin; Park, Nohyoon] Daegu Gyeongbuk Inst Sci & Technol DGIST, Coll Transdisciplinary Studies, Sch Undergrad Studies, Daegu 42988, South Korea	Daegu Gyeongbuk Institute of Science & Technology (DGIST); Daegu Gyeongbuk Institute of Science & Technology (DGIST)	Lee, SKY (corresponding author), Daegu Gyeongbuk Inst Sci & Technol DGIST, Dept Brain Sci, Daegu 42988, South Korea.	slee2012@dgist.ac.kr			DGIST R&D Program of the Ministry of Science and ICT, Korea [21-BRP-04, 22-BRP-04]; DGIST start-up fund	DGIST R&D Program of the Ministry of Science and ICT, Korea; DGIST start-up fund	This work was supported by the DGIST R&D Program of the Ministry of Science and ICT, Korea (21-BRP-04 and 22-BRP-04). It was also supported by DGIST start-up fund.	58	4	4	17	27	SPRINGER	NEW YORK	ONE NEW YORK PLAZA, SUITE 4600, NEW YORK, NY, UNITED STATES	1566-2543	1572-8919	J POLYM ENVIRON	J. Polym. Environ.	OCT	2023	31	10	4274	4287		10.1007/s10924-023-02878-y	http://dx.doi.org/10.1007/s10924-023-02878-y	2023-05-01	14	Engineering, Environmental; Polymer Science	Science Citation Index Expanded (SCI-EXPANDED)	Engineering; Polymer Science	R6PW2	37361349	Green Submitted, Bronze, Green Published	2024-04-15	WOS:000985377500007
J	Chen, Z; Zhang, YL; Xing, RZ; Rensing, C; Lu, J; Chen, ML; Zhong, SN; Zhou, SG	Chen, Zhi; Zhang, Yilan; Xing, Ruizhi; Rensing, Christopher; Lu, Jian; Chen, Mingli; Zhong, Sining; Zhou, Shungui	Reactive Oxygen Species Triggered Oxidative Degradation of Polystyrene in the Gut of Superworms (Zophobas atratus Larvae)	ENVIRONMENTAL SCIENCE & TECHNOLOGY	English	Article	polystyrene; Zophobas atratus; reactive oxygen species; oxidative degradation; gut microbes	BIODEGRADATION; MINERALIZATION; MICROBIOTA	Oxidative decomposition of polystyrene (PS) by insects has been previously demonstrated, yet little is known about the oxidation mechanism and its effect on the metabolism of plastics within the insect gut. Here, we demonstrate the generation of reactive oxygen species (ROS) in the gut of superworms (Zophobas atratus larvae) under different feeding trails, which in turn induced the oxidative deco…	[Chen, Zhi; Zhang, Yilan; Xing, Ruizhi; Rensing, Christopher; Lu, Jian; Chen, Mingli; Zhong, Sining; Zhou, Shungui] Fujian Agr & Forestry Univ, Coll Resources & Environm, Fujian Prov Key Lab Soil Environm Hlth & Regulat, Fuzhou 350002, Fujian, Peoples R China	Fujian Agriculture & Forestry University	Zhong, SN; Zhou, SG (corresponding author), Fujian Agr & Forestry Univ, Coll Resources & Environm, Fujian Prov Key Lab Soil Environm Hlth & Regulat, Fuzhou 350002, Fujian, Peoples R China.	siningzhong@fafu.edu.cn; sgzhou@soil.gd.cn	陈, 志/X-8951-2019; Zhou, Shungui/B-3581-2012; Rensing, Christopher/D-3947-2011	陈, 志/0000-0001-9173-754X; Rensing, Christopher/0000-0002-5012-7953; , Jian/0000-0002-0015-8380	National Key Research and Development Program of China [2021YFC1910403]; Project of Fujian Provincial Department of Science and Technology [2020J01564, 2022G02014]	National Key Research and Development Program of China; Project of Fujian Provincial Department of Science and Technology	This work was supported by the National Key Research and Development Program of China (2021YFC1910403) and the Project of Fujian Provincial Department of Science and Technology (2020J01564 and 2022G02014) .	39	6	6	73	140	AMER CHEMICAL SOC	WASHINGTON	1155 16TH ST, NW, WASHINGTON, DC 20036 USA	0013-936X	1520-5851	ENVIRON SCI TECHNOL	Environ. Sci. Technol.	2024-05-09	2023	57	20	7867	7874		10.1021/acs.est.3c00591	http://dx.doi.org/10.1021/acs.est.3c00591	2023-05-01	8	Engineering, Environmental; Environmental Sciences	Science Citation Index Expanded (SCI-EXPANDED)	Engineering; Environmental Sciences & Ecology	J4BD3	37159911		2024-04-15	WOS:000984308200001
J	Sun, Y; Zhang, X; Sun, JJ; Xu, YZ; Xiao, SZ; Chen, JB; Zhou, XF; Zhang, YL	Sun, Ying; Zhang, Xu; Sun, Jingjing; Xu, Yazhou; Xiao, Shaoze; Chen, Jiabin; Zhou, Xuefei; Zhang, Yalei	Unveiling the residual plastics and produced toxicity during biodegradation of polyethylene (PE), polystyrene (PS), and polyvinyl chloride (PVC) microplastics by mealworms (Larvae of Tenebrio molitor)	JOURNAL OF HAZARDOUS MATERIALS	English	Article	Biofragmentation; Biodegradation; Mealworms; Microplastics; Oxidative stress	STRESS; RATES	Evidence for plastic degradation by mealworms has been reported. However, little is known about the residual plastics derived from incomplete digestion during mealworm-mediated plastic biodegradation. We herein reveal the residual plastic particles and toxicity produced during mealworm-mediated biodegradation of the three most common microplastics, i.e., polyethylene (PE), polystyrene (PS), and p…	[Sun, Ying; Zhang, Xu; Sun, Jingjing; Xiao, Shaoze; Chen, Jiabin; Zhou, Xuefei; Zhang, Yalei] Tongji Univ, Coll Environm Sci & Engn, State Key Lab Pollut Control & Resource Reuse, Shanghai 200092, Peoples R China; [Xu, Yazhou] Tongji Univ, Natl Engn Res Ctr Protected Agr, Shanghai Engn Res Ctr Protected Agr, Shanghai 200092, Peoples R China; [Zhang, Xu] Shanghai Acad Agr Sci, Ecoenvironm Protect …	Tongji University; Tongji University; Shanghai Academy of Agricultural Sciences	Zhou, XF; Zhang, YL (corresponding author), Tongji Univ, Coll Environm Sci & Engn, State Key Lab Pollut Control & Resource Reuse, Shanghai 200092, Peoples R China.	zhouxuefei@tongji.edu.cn; zhangyalei@tongji.edu.cn	Liu, qi/JZT-5038-2024; zheng, yan/JKJ-3632-2023; Wang, Zejun/KBB-8454-2024; Yang, Mei/JNS-2225-2023; Zhou, Xiangfeng/KDO-8724-2024; li, mengyang/JWO-9551-2024; zhang, hao/JOJ-7093-2023; yang, kun/JGM-4169-2023; ZHOU, XUE/F-6129-2013; Lin, Lin/JTU-1595-2023; feng, feng/KBR-1814-2024; wang, wang/JQW-3034-2023; Li, Kun/JLL-6505-2023; xiao, wei/KCK-6954-2024; Li, Jiawei/JOJ-9277-2023; wang, xi/JNT-51…	Li, Kun/0000-0002-3638-2974; Sun, Jingjing/0009-0008-4733-9163; Zhang, Xu/0000-0001-8523-6837	National Natural Science Foundation of China [U21A20322]; Shanghai Science and Technology Innovation Action Plan [22dz1205700]; Funda- mental Research Funds for the Central Universities [2022-4-ZD-05]; China Baowu Low Carbon Metallurgy Innovation Foundation [BWLCF202105]	National Natural Science Foundation of China(National Natural Science Foundation of China (NSFC)); Shanghai Science and Technology Innovation Action Plan; Funda- mental Research Funds for the Central Universities(Fundamental Research Funds for the Central Universities); China Baowu Low Carbon Metallurgy Innovation Foundation	This work was financially supported by the National Natural Science Foundation of China (No. U21A20322) , the Shanghai Science and Technology Innovation Action Plan (No. 22dz1205700) , the Funda- mental Research Funds for the Central Universities (No. 2022-4-ZD-05) , and the China Baowu Low Carbon Metallurgy Innovation Foundation (No. BWLCF202105) . We thank Professor Wei -Min Wu, Stanford Uni- v…	68	11	11	42	83	ELSEVIER	AMSTERDAM	RADARWEG 29, 1043 NX AMSTERDAM, NETHERLANDS	0304-3894	1873-3336	J HAZARD MATER	J. Hazard. Mater.	2024-06-15	2023	452				131326	10.1016/j.jhazmat.2023.131326	http://dx.doi.org/10.1016/j.jhazmat.2023.131326	2023-04-01	10	Engineering, Environmental; Environmental Sciences	Science Citation Index Expanded (SCI-EXPANDED)	Engineering; Environmental Sciences & Ecology	F4KQ1	37027925		2024-04-15	WOS:000982055800001
J	Zhang, H; Liu, Q; Wu, H; Sun, WX; Yang, F; Ma, YH; Qi, YJ	Zhang, Hong; Liu, Qiang; Wu, Hui; Sun, Wenxiao; Yang, Fan; Ma, Yuhao; Qi, Yanjiao	Biodegradation of polyethylene film by the Bacillus sp. PELW2042 from the guts of Tenebrio molitor (Mealworm Larvae)	PROCESS BIOCHEMISTRY	English	Article	Polyethylene; Biodegradation; Bacillus; Tenebrio molitor; Gut microbiome	MICROPLASTICS; POLYSTYRENE; MINERALIZATION; DEGRADATION; BACTERIA; ABILITY; GROWTH; FIBERS; SEA	The chemical molecular structure of polyethylene (PE) is very stable and extremely difficult to degrade in the environment, thus posing a threat to the environment. In this study, a high-density polyethylene (HDPE)-degrading Bacillus strain PELW2042, was isolated from the gut contents of Tenebrio molitor larvae (yellow mealworms). Results showed that after 42 days of incubation with PELW2042, a l…	[Zhang, Hong; Liu, Qiang; Wu, Hui; Sun, Wenxiao; Yang, Fan; Ma, Yuhao; Qi, Yanjiao] Northwest Minzu Univ, Dept Chem Engn, Lanzhou 730030, Peoples R China; [Zhang, Hong; Liu, Qiang; Wu, Hui; Sun, Wenxiao; Yang, Fan; Ma, Yuhao; Qi, Yanjiao] State Ethn Affairs Commiss, Key Lab Environm & Friendly Composite Mat, Lanzhou 730030, Peoples R China; [Zhang, Hong; Liu, Qiang; Wu, Hui; Sun, Wenxiao; Yang, F…	Northwest Minzu University	Zhang, H; Qi, YJ (corresponding author), Northwest Minzu Univ, Dept Chem Engn, Lanzhou 730030, Peoples R China.	171941425@xbmu.edu.cn; qiajiao@163.com	Sun, Wenxiao/AAN-2428-2021; Yang, Fan/L-6871-2019	Yang, Fan/0000-0003-4801-763X	Star of Innovation program for graduate students of the Gansu Provincial Education Department of China [2022CXZX-204]; Science and Technology Plan of the Gansu Province of China [20YF8GA044]; Gansu Provincial Department of Agriculture and Rural Affairs Project Research on Functional Modification of Recycled Waste Mulch as Highway Asphalt Additive and its Engineering Demonstration China [202262000…	Star of Innovation program for graduate students of the Gansu Provincial Education Department of China; Science and Technology Plan of the Gansu Province of China; Gansu Provincial Department of Agriculture and Rural Affairs Project Research on Functional Modification of Recycled Waste Mulch as Highway Asphalt Additive and its Engineering Demonstration China	This work is supported by the Star of Innovation program for graduate students of the Gansu Provincial Education Department of China (2022CXZX-204). The Science and Technology Plan of the Gansu Province of China (20YF8GA044). This work was supported by Gansu Provincial Department of Agriculture and Rural Affairs Project Research on Functional Modification of Recycled Waste Mulch as Highway Asphal…	56	0	0	12	22	ELSEVIER SCI LTD	OXFORD	THE BOULEVARD, LANGFORD LANE, KIDLINGTON, OXFORD OX5 1GB, OXON, ENGLAND	1359-5113	1873-3298	PROCESS BIOCHEM	Process Biochem.	JUL	2023	130		236	244		10.1016/j.procbio.2023.04.006	http://dx.doi.org/10.1016/j.procbio.2023.04.006	2023-04-01	9	Biochemistry & Molecular Biology; Biotechnology & Applied Microbiology; Engineering, Chemical	Science Citation Index Expanded (SCI-EXPANDED)	Biochemistry & Molecular Biology; Biotechnology & Applied Microbiology; Engineering	F9YA9			2024-04-15	WOS:000985817700001
J	Adhikari, K; Astner, AF; DeBruyn, JM; Yu, YX; Hayes, DG; O'Callahan, BT; Flury, M	Adhikari, Kaushik; Astner, Anton F.; DeBruyn, Jennifer M.; Yu, Yingxue; Hayes, Douglas G.; O'Callahan, Brian T.; Flury, Markus	Earthworms Exposed to Polyethylene and Biodegradable Microplastics in Soil: Microplastic Characterization and Microbial Community Analysis	ACS AGRICULTURAL SCIENCE & TECHNOLOGY	English	Article	biodegradable plastics; polyethylene; earthworms; Lumbricus terrestris; microbial communities; microplastics	GUT; ACCUMULATION; OLIGOCHAETA; ALTERS	While much is known about microplastics in aquatic environments, only few studies have focused on how microplastics interact with terrestrial organisms. The objective of our study was to investigate the interactions of earthworms with microplastics in a natural environment with environmentally realistic plastic concentrations. We investigated whether earthworms would ingest microplastics and inco…	[Adhikari, Kaushik; Yu, Yingxue; Flury, Markus] Washington State Univ, Puyallup Res & Extens Ctr, Dept Crop & Soil Sci, Puyallup, WA 98371 USA; [Adhikari, Kaushik; Yu, Yingxue; Flury, Markus] Washington State Univ, Dept Crop & Soil Sci, Pullman, WA 99164 USA; [DeBruyn, Jennifer M.; Hayes, Douglas G.] Univ Tennessee, Dept Biosyst Engn & Soil Sci, Knoxville, TN 37996 USA; [O'Callahan, Brian T.] Pac…	Washington State University; Washington State University; University of Tennessee System; University of Tennessee Knoxville; UT Institute of Agriculture; United States Department of Energy (DOE); Pacific Northwest National Laboratory	Flury, M (corresponding author), Washington State Univ, Puyallup Res & Extens Ctr, Dept Crop & Soil Sci, Puyallup, WA 98371 USA.;Flury, M (corresponding author), Washington State Univ, Dept Crop & Soil Sci, Pullman, WA 99164 USA.	flury@wsu.edu	Yu, Yingxue/GSD-7332-2022; Flury, Markus/H-2983-2012; DeBruyn, Jennifer/A-8813-2010	Yu, Yingxue/0000-0001-6006-299X; Flury, Markus/0000-0002-3344-3962; O'Callahan, Brian/0000-0001-9835-3207; DeBruyn, Jennifer/0000-0002-2993-4144	USDA National Institute of Food and Agriculture [2020-67019-31167/1022800]; USDA/NIFA [1014527, W4188]; Environmental Molecular Sciences Laboratory; Biological and Environmental Research program [DE-AC05-76RL01830]	USDA National Institute of Food and Agriculture(United States Department of Agriculture (USDA)); USDA/NIFA(United States Department of Agriculture (USDA)); Environmental Molecular Sciences Laboratory; Biological and Environmental Research program	This work was supported by Bioenergy Energy, Natural Resources, and Environment grant 2020-67019-31167/1022800 from the USDA National Institute of Food and Agriculture. Funding was further provided by USDA/NIFA through Hatch project 1014527 and W4188 Multi -State Project. A portion of this research was performed on a project award (10.46936/expl.proj.2020.51632/60000231) from the Environmental Mo…	37	7	7	39	67	AMER CHEMICAL SOC	WASHINGTON	1155 16TH ST, NW, WASHINGTON, DC 20036 USA		2692-1952	ACS AGR SCI TECHNOL	ACS Agric. Sci. Technol.	2024-04-17	2023	3	4	340	349		10.1021/acsagscitech.2c00333	http://dx.doi.org/10.1021/acsagscitech.2c00333		10	Agriculture, Multidisciplinary; Chemistry, Applied	Emerging Sources Citation Index (ESCI)	Agriculture; Chemistry	E0KZ0			2024-04-15	WOS:000972539500001
J	Pham, TQ; Longing, S; Siebecker, MG	Pham, Thanh Quang; Longing, Scott; Siebecker, Matthew G.	Consumption and degradation of different consumer plastics by mealworms (Tenebrio molitor): Effects of plastic type, time, and mealworm origin	JOURNAL OF CLEANER PRODUCTION	English	Article		BIODEGRADATION; POLYSTYRENE; MINERALIZATION; MICROPLASTICS; RATES	The larvae of the Tenebrionidae-family beetles, i.e., mealworms, have been identified as potential consumers of polystyrene (PS). This may have major implications for reduction of PS waste in the environment. However, there is a lack of information on the ability of mealworms to consume other types of plastics beyond PS and quantify their degradation rates. The purpose of this work is to systemat…	[Pham, Thanh Quang; Longing, Scott; Siebecker, Matthew G.] Texas Tech Univ, Dept Plant & Soil Sci, 2911 15th St, Suite 122, Lubbock, TX 79409 USA; [Pham, Thanh Quang] Univ Illinois, Dept Chem & Biomol Engn, Champaign 600 South Mathews Ave, Urbana, IL 61801 USA	Texas Tech University System; Texas Tech University; University of Illinois System; University of Illinois Urbana-Champaign	Siebecker, MG (corresponding author), Texas Tech Univ, Dept Plant & Soil Sci, 2911 15th St, Suite 122, Lubbock, TX 79409 USA.	thanhp2@illinois.edu; scott.longing@ttu.edu; matthew.siebecker@ttu.edu	Siebecker, Matthew/C-5489-2019	Siebecker, Matthew/0000-0002-1348-6543; Pham, Thanh Quang/0000-0002-6637-9776				48	4	5	17	32	ELSEVIER SCI LTD	OXFORD	THE BOULEVARD, LANGFORD LANE, KIDLINGTON, OXFORD OX5 1GB, OXON, ENGLAND	0959-6526	1879-1786	J CLEAN PROD	J. Clean Prod.	2024-06-01	2023	403				136842	10.1016/j.jclepro.2023.136842	http://dx.doi.org/10.1016/j.jclepro.2023.136842	2023-03-01	10	Green & Sustainable Science & Technology; Engineering, Environmental; Environmental Sciences	Science Citation Index Expanded (SCI-EXPANDED)	Science & Technology - Other Topics; Engineering; Environmental Sciences & Ecology	D2KE3			2024-04-15	WOS:000967054400001
J	Peng, BY; Xu, YZ; Sun, Y; Xiao, SZ; Sun, JJ; Shen, Z; Chen, JB; Zhou, XF; Zhang, YL	Peng, Bo-Yu; Xu, Yazhou; Sun, Ying; Xiao, Shaoze; Sun, Jingjing; Shen, Zheng; Chen, Jiabin; Zhou, Xuefei; Zhang, Yalei	Biodegradation of polyethylene (PE) microplastics by mealworm larvae: Physiological responses, oxidative stress, and residual plastic particles	JOURNAL OF CLEANER PRODUCTION	English	Article	Mealworm larvae; Microplastics; Polyethylene biodegradation; Oxidative stress; Physiological responses	TENEBRIO-MOLITOR; POLYSTYRENE; DEGRADATION; RATES; L.	Biodegradation of petroleum-derived plastics in mealworms has been identified with different plastic products. To date, however, the responses of mealworm larvae to plastic biodegradation have received comparatively little attention. Herein, we tested the physiological responses of mealworm larvae after biodegradation of polyethylene (PE) microplastics and evaluated the impact of supplementing co…	[Peng, Bo-Yu; Xu, Yazhou; Sun, Ying; Xiao, Shaoze; Sun, Jingjing; Chen, Jiabin; Zhou, Xuefei; Zhang, Yalei] Tongji Univ, Coll Environm Sci & Engn, State Key Lab Pollut Control & Resource Reuse, Shanghai 200092, Peoples R China; [Xu, Yazhou; Shen, Zheng; Zhang, Yalei] Tongji Univ, Natl Engn Res Ctr Protected Agr, Shanghai Engn Res Ctr Protected Agr, Shanghai 200092, Peoples R China	Tongji University; Tongji University	Zhou, XF; Zhang, YL (corresponding author), Tongji Univ, Coll Environm Sci & Engn, State Key Lab Pollut Control & Resource Reuse, Shanghai 200092, Peoples R China.	zhouxuefei@tongji.edu.cn; zhangyalei@tongji.edu.cn	Zhang, Yuyao/KEH-7175-2024; chen, Chen/JKJ-2122-2023; yang, kun/JGM-4169-2023; Yang, Mei/JNS-2225-2023; ZHOU, XUE/F-6129-2013; zheng, yan/JKJ-3632-2023; Li, Jiawei/JOJ-9277-2023; Ding, Yang/JUV-4842-2023; Wang, Xintong/JJE-1189-2023; Wang, Weiyi/JZC-7841-2024; Liu, min/JXW-8493-2024; zhang, hao/JOJ-7093-2023; yi, li/KFR-6141-2024; zhou, han/JUV-0193-2023; Zhou, Xiangfeng/KDO-8724-2024; Li, Kun/JL…	Li, Kun/0000-0002-3638-2974; Sun, Jingjing/0009-0008-4733-9163	National Natural Science Foundation of China [U21A20322]; Shanghai Science and Technology Innovation Action Plan [22dz1205700]; Shanghai Gaofeng & Gaoyuan Project for University Academic Program Development [22 - 6]; China Baowu Low Carbon Metallurgy Innovation Foundation [BWLCF202105]; Science and Technology Commission of Shanghai Municipality (STCSM) [20dz1203600]	National Natural Science Foundation of China(National Natural Science Foundation of China (NSFC)); Shanghai Science and Technology Innovation Action Plan; Shanghai Gaofeng & Gaoyuan Project for University Academic Program Development; China Baowu Low Carbon Metallurgy Innovation Foundation; Science and Technology Commission of Shanghai Municipality (STCSM)(Science & Technology Commission of Shang…	This work was financially supported by the National Natural Science Foundation of China (No. U21A20322) , the Shanghai Science and Technology Innovation Action Plan (No. 22dz1205700) , the Shanghai Gaofeng & Gaoyuan Project for University Academic Program Development (No. 22 - 6) , the China Baowu Low Carbon Metallurgy Innovation Foundation (No. BWLCF202105) , and the Science and Technology Commi…	65	2	2	31	68	ELSEVIER SCI LTD	OXFORD	THE BOULEVARD, LANGFORD LANE, KIDLINGTON, OXFORD OX5 1GB, OXON, ENGLAND	0959-6526	1879-1786	J CLEAN PROD	J. Clean Prod.	2024-05-20	2023	402				136831	10.1016/j.jclepro.2023.136831	http://dx.doi.org/10.1016/j.jclepro.2023.136831	2023-03-01	10	Green & Sustainable Science & Technology; Engineering, Environmental; Environmental Sciences	Science Citation Index Expanded (SCI-EXPANDED)	Science & Technology - Other Topics; Engineering; Environmental Sciences & Ecology	C2BK7			2024-04-15	WOS:000960031800001
J	Cheng, XT; Xia, ML; Yang, Y	Cheng, Xiaotao; Xia, Mengli; Yang, Yu	Biodegradation of vulcanized rubber by a gut bacterium from plastic-eating mealworms	JOURNAL OF HAZARDOUS MATERIALS	English	Article	Vulcanized rubber; Poly( cis-1; 4-isoprene); Biodegradation; Gut bacteria; Mealworm; Environmental Implication	LATEX CLEARING PROTEIN; MICROBIAL DESULFURIZATION; NATURAL-RUBBER; TIRE RUBBER; DEGRADATION; POLYSTYRENE; MINERALIZATION; ENZYMES; SBR	The disposal of vulcanized rubber waste is difficult due to the presence of three-dimensional crosslinking network structure. Here, we report that a bacterium Acinetobacter sp. BIT-H3, isolated from the gut of plastic -eating mealworm, can grow on and degrade vulcanized poly(cis-1,4-isoprene) rubber (vPR). Scanning elec-tronic microscopy (SEM) shows that strain BIT-H3 can penetrate into the vPR a…	[Cheng, Xiaotao; Xia, Mengli; Yang, Yu] Beijing Inst Technol, Sch Life Sci, Dept Biol, Beijing 100081, Peoples R China; [Yang, Yu] Beijing Inst Technol, Sch Life Sci, Dept Biol, 5 South Zhongguancun St, Beijing 100081, Peoples R China	Beijing Institute of Technology; Beijing Institute of Technology	Yang, Y (corresponding author), Beijing Inst Technol, Sch Life Sci, Dept Biol, 5 South Zhongguancun St, Beijing 100081, Peoples R China.	yooyoung@bit.edu.cn		Yang, Yu/0000-0002-4663-9753	National Natural Science Foundation of China [31961133015, 51603004]; European Union [870292]; Young Elite Scientist Sponsorship Program of the China Association for Science and Technology [2017QNRC001]	National Natural Science Foundation of China(National Natural Science Foundation of China (NSFC)); European Union(European Union (EU)); Young Elite Scientist Sponsorship Program of the China Association for Science and Technology	This work was supported by grants from the National Natural Science Foundation of China (Nos. 31961133015 and 51603004) and European Union's Horizon 2020 research and innovation program under grant agreement No. 870292 (BioICEP Project), the Young Elite Scientist Sponsorship Program of the China Association for Science and Technology (No. 2017QNRC001). We would like to thank Professor Wensheng Ya…	42	6	6	12	38	ELSEVIER	AMSTERDAM	RADARWEG 29, 1043 NX AMSTERDAM, NETHERLANDS	0304-3894	1873-3336	J HAZARD MATER	J. Hazard. Mater.	2024-04-15	2023	448				130940	10.1016/j.jhazmat.2023.130940	http://dx.doi.org/10.1016/j.jhazmat.2023.130940	2023-02-01	11	Engineering, Environmental; Environmental Sciences	Science Citation Index Expanded (SCI-EXPANDED)	Engineering; Environmental Sciences & Ecology	C7YQ5	36758440	Green Published	2024-04-15	WOS:000964033000001
J	Baihetiyaer, B; Jiang, N; Li, XX; He, B; Wang, J; Fan, XT; Sun, HM; Yin, XQ	Baihetiyaer, Baikerouzi; Jiang, Nan; Li, Xianxu; He, Bo; Wang, Jun; Fan, Xiaoteng; Sun, Huimin; Yin, Xianqiang	Oxidative stress and gene expression induced by biodegradable microplastics and imidacloprid in earthworms (Eisenia fetida) at environmentally relevant concentrations	ENVIRONMENTAL POLLUTION	English	Article	Biodegradable microplastics; Imidacloprid; Combined pollution; Oxidative stress; Earthworm; IBR	INTEGRATED BIOMARKER RESPONSE; DNA-DAMAGE; EXPOSURES; TOXICITY; CADMIUM; SYSTEM; RISK	The environmental issues caused by biodegradable microplastics (BMPs) from polylactic acid (PLA) as well as pesticides are of increasing concern nowadays. In this study, the toxicological effects of the single and combined exposure of PLA BMPs and imidacloprid (IMI), a neonicotinoid insecticide, on earthworms (Eisenia fetida) were investigated in terms of oxidative stress, DNA damage, and gene ex…	[Baihetiyaer, Baikerouzi; Jiang, Nan; He, Bo; Sun, Huimin; Yin, Xianqiang] Northwest A&F Univ, Coll Nat Resources & Environm, Xianyang 712000, Peoples R China; [Li, Xianxu; Wang, Jun] Shandong Agr Univ, Coll Resources & Environm, Key Lab Agr Environm, Tai An 271000, Peoples R China; [Fan, Xiaoteng] Northwest A&F Univ, Coll Anim Sci & Technol, Xianyang 712000, Peoples R China; [Sun, Huimin; Yin, X…	Northwest A&F University - China; Shandong Agricultural University; Northwest A&F University - China; Ministry of Agriculture & Rural Affairs	Yin, XQ (corresponding author), Northwest A&F Univ, Coll Nat Resources & Environm, Xianyang 712000, Peoples R China.;Yin, XQ (corresponding author), Minist Agr & Rural Affairs, Key Lab Plant Nutr & Agrienvironm Northwest China, Xianyang 712000, Peoples R China.	xqyin@nwafu.edu.cn	LIU, HAO/JBI-9623-2023; Yin, Xianqiang/A-9916-2011; Yin, Xianqiang/GZG-7523-2022		National Natural Sci- ence Foundation of China [U2106212, 42177024, 42077141]; National Key Research and Development Program of China [2018YFC1800605]; Special Funds of Taishan Scholar of Shandong Province, China	National Natural Sci- ence Foundation of China(National Natural Science Foundation of China (NSFC)); National Key Research and Development Program of China; Special Funds of Taishan Scholar of Shandong Province, China	This research was partially supported by the National Natural Sci- ence Foundation of China (Grant No. U2106212, 42177024, 42077141) , the National Key Research and Development Program of China (Grant No. 2018YFC1800605) , and the Special Funds of Taishan Scholar of Shandong Province, China.	77	14	14	85	157	ELSEVIER SCI LTD	OXFORD	THE BOULEVARD, LANGFORD LANE, KIDLINGTON, OXFORD OX5 1GB, OXON, ENGLAND	0269-7491	1873-6424	ENVIRON POLLUT	Environ. Pollut.	2024-04-15	2023	323				121285	10.1016/j.envpol.2023.121285	http://dx.doi.org/10.1016/j.envpol.2023.121285	2023-02-01	11	Environmental Sciences	Science Citation Index Expanded (SCI-EXPANDED)	Environmental Sciences & Ecology	9V1HG	36796666		2024-04-15	WOS:000948150500001
J	Elsamahy, T; Sun, JZ; Elsilk, SE; Ali, SS	Elsamahy, Tamer; Sun, Jianzhong; Elsilk, Sobhy E.; Ali, Sameh S.	Biodegradation of low-density polyethylene plastic waste by a constructed tri-culture yeast consortium from wood-feeding termite: Degradation mechanism and pathway	JOURNAL OF HAZARDOUS MATERIALS	English	Article	Plastic waste; Yeast consortium; Wood -feeding termite; Biodegradation; Low -density polyethylene	GROWTH; FUNGI; ACID	Polyethylene (PE) is one of the most common synthetic polymers, and PE waste pollution has been an envi-ronmental and health concern for decades. Biodegradation is the most eco-friendly and effective approach for plastic waste management. Recently, an emphasis has been placed on novel symbiotic yeasts isolated from termite guts as promising microbiomes for multiple biotechnological applications. …	[Elsamahy, Tamer; Sun, Jianzhong; Ali, Sameh S.] Jiangsu Univ, Biofuels Inst, Sch Environm & Safety Engn, Zhenjiang 212013, Peoples R China; [Elsilk, Sobhy E.; Ali, Sameh S.] Tanta Univ, Fac Sci, Bot Dept, Tanta 31527, Egypt; [Sun, Jianzhong; Ali, Sameh S.] Jiangsu Univ, Biofuels Inst, Sch Environm & Safety Engn, Xuefu Rd 301, Zhenjiang 212013, Peoples R China	Jiangsu University; Egyptian Knowledge Bank (EKB); Tanta University; Jiangsu University	Sun, JZ; Ali, SS (corresponding author), Jiangsu Univ, Biofuels Inst, Sch Environm & Safety Engn, Xuefu Rd 301, Zhenjiang 212013, Peoples R China.	jzsun1002@ujs.edu.cn; samh@ujs.edu.cn	Elsilk, Sobhy/JJC-0890-2023	Elsamahy, Tamer/0000-0003-4158-1115	National Key R & D Program of China [2018YFE0107100]; Priority of Academic Program Development of Jiangsu Higher Education Institutions [PAPD 4013000011]; National Natural Science Foundation of China [31772529]	National Key R & D Program of China; Priority of Academic Program Development of Jiangsu Higher Education Institutions; National Natural Science Foundation of China(National Natural Science Foundation of China (NSFC))	This work was supported by the National Key R & D Program of China (2018YFE0107100) and the Priority of Academic Program Development of Jiangsu Higher Education Institutions (PAPD 4013000011) . It was also supported by the National Natural Science Foundation of China (31772529) .	101	15	15	34	61	ELSEVIER	AMSTERDAM	RADARWEG 29, 1043 NX AMSTERDAM, NETHERLANDS	0304-3894	1873-3336	J HAZARD MATER	J. Hazard. Mater.	2024-04-15	2023	448				130944	10.1016/j.jhazmat.2023.130944	http://dx.doi.org/10.1016/j.jhazmat.2023.130944	2023-02-01	16	Engineering, Environmental; Environmental Sciences	Science Citation Index Expanded (SCI-EXPANDED)	Engineering; Environmental Sciences & Ecology	9N0GS	36860037		2024-04-15	WOS:000942599100001
J	Janakiev, T; Milosevic, D; Petrovic, M; Miljkovic, J; Stankovic, N; Zdravkovic, DS; Dimkic, I	Janakiev, Tamara; Milosevic, Durad; Petrovic, Marija; Miljkovic, Jelena; Stankovic, Nikola; Zdravkovic, Dimitrija Savic; Dimkic, Ivica	Chironomus riparius Larval Gut Bacteriobiota and Its Potential in Microplastic Degradation	MICROBIAL ECOLOGY	English	Article	Chironomus; Metabarcoding; Larval gut bacteriobiota; Biodegraders; Microplastics	SP NOV.; DEGRADING BACTERIUM; PRIMERS	Chironomus riparius are sediment-dwelling invertebrates in freshwater ecosystems and are used as indicators of environmental pollution. Their habitat is threatened by high levels of contaminants such as microplastics and organic matter. A promising strategy for the eco-friendly degradation of pollutants is the use of bacteria and their enzymatic activity. The aim of this study was to characterize…	[Janakiev, Tamara; Petrovic, Marija; Dimkic, Ivica] Univ Belgrade, Biochem & Mol Biol, Fac Biol, Studentski Trg 16, Belgrade 11158, Serbia; [Milosevic, Durad; Miljkovic, Jelena; Stankovic, Nikola; Zdravkovic, Dimitrija Savic] Univ Nis, Fac Sci & Math, Dept Biol & Ecol, Visegradska 33, Nish 18106, Serbia	University of Belgrade; University of Nis	Dimkic, I (corresponding author), Univ Belgrade, Biochem & Mol Biol, Fac Biol, Studentski Trg 16, Belgrade 11158, Serbia.	ivicad@bio.bg.ac.rs	Stankovic, Nikola/JXW-8139-2024; Dimkic, Ivica/GWR-2445-2022	Dimkic, Ivica/0000-0002-0425-5938; Stankovic, Nikola/0000-0002-1604-6543; Savic Zdravkovic, Dimitrija/0000-0002-3134-0230; Janakiev, Tamara/0000-0003-3933-9610	Ministry of Education, Science and Technological developments of the Republic of Serbia [451-03-47/2023-01/200178]; Integrated Cross-Sectoral Solutions to Micro-and Nanoplastic Pollution in Soil and Groundwater Ecosystem - Plastic Under ground HORIZON - MSCA - 2021- DN (2022-2026) [101072777]	Ministry of Education, Science and Technological developments of the Republic of Serbia; Integrated Cross-Sectoral Solutions to Micro-and Nanoplastic Pollution in Soil and Groundwater Ecosystem - Plastic Under ground HORIZON - MSCA - 2021- DN (2022-2026)	This work was supported by the Ministry of Education, Science and Technological developments of the Republic of Serbia (Contracts No.: 451-03-47/2023-01/200178) and Integrated Cross-Sectoral Solutions to Micro-and Nanoplastic Pollution in Soil and Groundwater Ecosystem - Plastic Under ground HORIZON - MSCA - 2021- DN (2022-2026) (Grant No.: 101072777).	56	2	2	14	34	SPRINGER	NEW YORK	ONE NEW YORK PLAZA, SUITE 4600, NEW YORK, NY, UNITED STATES	0095-3628	1432-184X	MICROB ECOL	Microb. Ecol.	OCT	2023	86	3	1909	1922		10.1007/s00248-023-02199-6	http://dx.doi.org/10.1007/s00248-023-02199-6	2023-02-01	14	Ecology; Marine & Freshwater Biology; Microbiology	Science Citation Index Expanded (SCI-EXPANDED)	Environmental Sciences & Ecology; Marine & Freshwater Biology; Microbiology	R9TP7	36806012		2024-04-15	WOS:000934605500001
J	Navlekar, AS; Osuji, E; Carr, DL	Navlekar, Anisha S.; Osuji, Ezinne; Carr, Deborah L.	Gut Microbial Communities in Mealworms and Indianmeal Moth Larvae Respond Differently to Plastic Degradation	JOURNAL OF POLYMERS AND THE ENVIRONMENT	English	Article	Plastic degradation; Plodia interpunctella; Tenebrio molitor; Polystyrene; Polyethylene; Insect gut microbiome; 16S rRNA sequencing	PSEUDOMONAS-AERUGINOSA; BIODEGRADATION; POLYSTYRENE; STRAINS	Recent studies describe the role of specific isolated members of insect larval gut microbiota in plastic degradation. However, the effect of plastics on the entire gut microbial community composition and structure is yet unknown. To determine these roles, we studied two insect larvae - Tenebrio molitor degrades polystyrene (PS) and Plodia interpunctella degrades polyethylene (PE). We established …	[Navlekar, Anisha S.; Osuji, Ezinne; Carr, Deborah L.] Texas Tech Univ, Dept Biol Sci, Lubbock, TX 79409 USA	Texas Tech University System; Texas Tech University	Navlekar, AS (corresponding author), Texas Tech Univ, Dept Biol Sci, Lubbock, TX 79409 USA.	anisha.navlekar@ttu.edu			student organization Texas Tech University Association of Biologists; Graduate School at Texas Tech University	student organization Texas Tech University Association of Biologists; Graduate School at Texas Tech University	Partial financial support was received as Grants-in-aid awards from student organization Texas Tech University Association of Biologists and the Graduate School at Texas Tech University	49	2	2	9	29	SPRINGER	NEW YORK	ONE NEW YORK PLAZA, SUITE 4600, NEW YORK, NY, UNITED STATES	1566-2543	1572-8919	J POLYM ENVIRON	J. Polym. Environ.	JUN	2023	31	6	2434	2447		10.1007/s10924-023-02773-6	http://dx.doi.org/10.1007/s10924-023-02773-6	2023-02-01	14	Engineering, Environmental; Polymer Science	Science Citation Index Expanded (SCI-EXPANDED)	Engineering; Polymer Science	AR8P0			2024-04-15	WOS:000924512400001
J	Jin, L; Feng, P; Cheng, Z; Wang, D	Jin, Ling; Feng, Peng; Cheng, Zhang; Wang, Di	Effect of biodegrading polyethylene, polystyrene, and polyvinyl chloride on the growth and development of yellow mealworm (Tenebrio molitor) larvae	ENVIRONMENTAL SCIENCE AND POLLUTION RESEARCH	English	Article	Economic insects; Plastic degradation; Quality; Nutrition	MICROPLASTICS; MINERALIZATION; ENVIRONMENT; POLLUTANTS; HEALTH; RATES	Yellow mealworm (Tenebrio molitor L.) larvae can depolymerize and degrade polyethylene (PE), polystyrene (PS), and polyvinyl chloride (PVC). In this study, mealworms were utilized to biodegrade PE, PS, and PVC. Additionally, the effects of plastic degradation on the growth and development of yellow mealworm larvae were investigated by investigating the physiological indices and nutritional compon…	[Jin, Ling; Feng, Peng; Wang, Di] Heilongjiang Acad Agr Sci, Daqing Branch, Daqing 163316, Peoples R China; [Cheng, Zhang] Sichuan Agr Univ, Coll Environm Sci, Chengdu 611130, Peoples R China	Heilongjiang Academy of Agricultural Sciences; Sichuan Agricultural University	Wang, D (corresponding author), Heilongjiang Acad Agr Sci, Daqing Branch, Daqing 163316, Peoples R China.	wangd913@163.com	feng, peng/JAX-4757-2023		Natural Science Foundation of Sichuan Province, China [2022NSFSC0237]; National Natural Science Foundation of China [21507095]	Natural Science Foundation of Sichuan Province, China; National Natural Science Foundation of China(National Natural Science Foundation of China (NSFC))	Financial support was provided by the Natural Science Foundation of Sichuan Province, China (2022NSFSC0237), and the National Natural Science Foundation of China (No. 21507095).	39	2	2	16	29	SPRINGER HEIDELBERG	HEIDELBERG	TIERGARTENSTRASSE 17, D-69121 HEIDELBERG, GERMANY	0944-1344	1614-7499	ENVIRON SCI POLLUT R	Environ. Sci. Pollut. Res.	MAR	2023	30	13	37118	37126		10.1007/s11356-022-24957-8	http://dx.doi.org/10.1007/s11356-022-24957-8	2022-12-01	9	Environmental Sciences	Science Citation Index Expanded (SCI-EXPANDED)	Environmental Sciences & Ecology	F2UA7	36571680		2024-04-15	WOS:000922645600013
J	Zhao, YY; Jia, HT; Deng, H; Xing, WZ; Feng, D; Li, JT; Ge, CJ; Yu, HM; Zhang, Y; Chen, HY	Zhao, Yuanyuan; Jia, Huiting; Deng, Hui; Xing, Wenzhe; Feng, Dan; Li, Jiatong; Ge, Chengjun; Yu, Huamei; Zhang, Ying; Chen, Haiying	Response of earthworms to microplastics in soil under biogas slurry irrigation: Toxicity comparison of conventional and biodegradable microplastics	SCIENCE OF THE TOTAL ENVIRONMENT	English	Article	Biodegradable and conventional microplastics; Soil with biogas slurry irrigation; Eisenia fetida; Ecotoxicity; Biomarker indicators	INTEGRATED BIOMARKER RESPONSE; LUMBRICUS-TERRESTRIS; DEGRADATION; CADMIUM; PLANTS; FILMS; TOOL	As a reliable environment-friendly alternative, biodegradable plastic mulching films have been introduced into agricultural practice to reduce the adverse threats posed by conventional plastic products. Information regarding whether potential untoward effects of biodegradable plastics exist in soil and how strong are such effects on terrestrial organisms, however, still remains unknown. This stud…	[Zhao, Yuanyuan; Jia, Huiting; Deng, Hui; Xing, Wenzhe; Feng, Dan; Li, Jiatong; Ge, Chengjun; Yu, Huamei] Hainan Univ, Coll Ecol & Environm, Renmin Rd, Haikou 570228, Peoples R China; [Zhao, Yuanyuan; Jia, Huiting; Deng, Hui; Xing, Wenzhe; Feng, Dan; Li, Jiatong; Ge, Chengjun; Yu, Huamei; Zhang, Ying] Hainan Univ, Key Lab Agroforestry Environm Proc & Ecol Regulat, Haikou 570228, Peoples R China; …	Hainan University; Hainan University; Hainan University; Guangdong University of Technology; Northeast Agricultural University - China	Ge, CJ (corresponding author), Hainan Univ, Coll Ecol & Environm, Renmin Rd, Haikou 570228, Peoples R China.	zhyk0610@163.com; jiahuiting1997@163.com; huid88@163.com; 973354247@qq.com; fengdan0217@163.com; Iris9028@163.com; cjge3007@163.com; 991338@hainanu.edu.cn; zhangying_neau@163.com; 18680942968@163.com	Wang, Yining/JQW-2010-2023; zhang, jiayue/JUF-0129-2023; LIU, YU/HTR-1607-2023		Natural Science Foundation of Hainan Province [ZDYF2022SHFZ025]; National Science Foundation of China [22066009, 41867045]; Innovative Scientific Research funding from Hainan Province [Hys2018-24]; Guangdong Provincial Key Laboratory of Water Quality Improvement and Ecological Restoration for Watersheds	Natural Science Foundation of Hainan Province; National Science Foundation of China(National Natural Science Foundation of China (NSFC)); Innovative Scientific Research funding from Hainan Province; Guangdong Provincial Key Laboratory of Water Quality Improvement and Ecological Restoration for Watersheds	This work was financially supported by the Natural Science Foundation of Hainan Province (ZDYF2022SHFZ025), the National Science Foundation of China (No. 22066009, 41867045), Innovative Scientific Research funding from Hainan Province (Hys2018-24) and Guangdong Provincial Key Laboratory of Water Quality Improvement and Ecological Restoration for Watersheds (2021-01).	95	14	14	49	146	ELSEVIER	AMSTERDAM	RADARWEG 29, 1043 NX AMSTERDAM, NETHERLANDS	0048-9697	1879-1026	SCI TOTAL ENVIRON	Sci. Total Environ.	2024-02-01	2023	858				160092	10.1016/j.scitotenv.2022.160092	http://dx.doi.org/10.1016/j.scitotenv.2022.160092	2022-11-01	11	Environmental Sciences	Science Citation Index Expanded (SCI-EXPANDED)	Environmental Sciences & Ecology	7X0BD	36370787		2024-04-15	WOS:000913869200001
J	Zhang, Y; Lin, Y; Gou, HM; Feng, X; Zhang, X; Yang, LJ	Zhang, Yao; Lin, Yuan; Gou, Hongmei; Feng, Xu; Zhang, Xian; Yang, Lijuan	Screening of Polyethylene-Degrading Bacteria from Rhyzopertha Dominica and Evaluation of Its Key Enzymes Degrading Polyethylene	POLYMERS	English	Article	polyethylene; Acinetobacter baumannii Rd-H2; laccase-like multi-copper oxidase; enzymatic properties; polyethylene degradation characterization	DEGRADATION; LACCASE; BIODEGRADATION; TEMPERATURE	Polyethylene (PE) is widely used, and it has caused serious environmental problems due to its difficult degradation. At present, the mechanism of PE degradation by microorganisms is not clear, and the related enzymes of PE degradation need to be further explored. In this study, Acinetobacter baumannii Rd-H2 was obtained from Rhizopertha dominica, which had certain degradation effect on PE plastic…	[Zhang, Yao; Lin, Yuan; Gou, Hongmei; Feng, Xu; Zhang, Xian; Yang, Lijuan] Sichuan Univ Sci & Engn, Coll Bioengn, Yinbin 644000, Peoples R China; [Yang, Lijuan] Sichuan Univ Sci & Engn, Liquor Making Biotechnol & Applicat Key Lab Sichua, Yibin 644000, Peoples R China	Sichuan University of Science & Engineering; Sichuan University of Science & Engineering	Yang, LJ (corresponding author), Sichuan Univ Sci & Engn, Coll Bioengn, Yinbin 644000, Peoples R China.;Yang, LJ (corresponding author), Sichuan Univ Sci & Engn, Liquor Making Biotechnol & Applicat Key Lab Sichua, Yibin 644000, Peoples R China.	yanglijuan@suse.edu.cn		Zhang, Yao/0000-0002-2023-4627; yang, lijuan/0000-0001-5983-0736	Key science and technology plan projects of Zigong Science and Technology Bureau; [2020YGJC14]	Key science and technology plan projects of Zigong Science and Technology Bureau;	This research was supported by Key science and technology plan projects of Zigong Science and Technology Bureau (grant number: 2020YGJC14).	36	9	9	15	55	MDPI	BASEL	ST ALBAN-ANLAGE 66, CH-4052 BASEL, SWITZERLAND		2073-4360	POLYMERS-BASEL	Polymers	DEC	2022	14	23			5127	10.3390/polym14235127	http://dx.doi.org/10.3390/polym14235127		12	Polymer Science	Science Citation Index Expanded (SCI-EXPANDED)	Polymer Science	6X0AH	36501522	Green Published, gold	2024-04-15	WOS:000896086200001
J	Yu, H; Shi, LL; Fan, P; Xi, BD; Tan, WB	Yu, Hong; Shi, Lingling; Fan, Ping; Xi, Beidou; Tan, Wenbing	Effects of conventional versus biodegradable microplastic exposure on oxidative stress and gut microorganisms in earthworms: A comparison with two different soils	CHEMOSPHERE	English	Article	Emerging contaminants; Biotoxicity; Soil fauna; Oxidative stress; Gut microbiota	INTEGRATED BIOMARKER RESPONSE; EISENIA; COMMUNITIES; ALTERS	The ecotoxicity of microplastics (MPs) to soil animals is widely recognized; however, most studies have only focused on conventional MPs. This study compared the effects of various concentrations (0.5%, 1%, 2%, 5%, 7%, and 14%, w/w) of polyethylene (PE) and biodegradable polylactic acid (PLA) MPs on oxidative stress and gut microbes in Eisenia fetida (E. fetida) from two different soils (black an…	[Yu, Hong; Shi, Lingling; Xi, Beidou; Tan, Wenbing] Chinese Res Inst Environm Sci, State Key Lab Environm Criteria & Risk Assessment, Beijing 100012, Peoples R China; [Yu, Hong; Shi, Lingling; Xi, Beidou; Tan, Wenbing] Chinese Res Inst Environm Sci, State Environm Protect Key Lab Simulat & Control, Beijing, Peoples R China; [Fan, Ping; Xi, Beidou] Nanchang Univ, Coll Environm & Chem Engn, Nanchan…	Chinese Research Academy of Environmental Sciences; Chinese Research Academy of Environmental Sciences; Nanchang University	Yu, H; Xi, BD (corresponding author), Chinese Res Inst Environm Sci, State Key Lab Environm Criteria & Risk Assessment, Beijing 100012, Peoples R China.;Yu, H; Xi, BD (corresponding author), Chinese Res Inst Environm Sci, State Environm Protect Key Lab Simulat & Control, Beijing, Peoples R China.	yuhong1018@126.com; xibeidou@yeah.net	Xi, Beidou/KEE-8922-2024; Shi, Lingling/ABA-5391-2020	Shi, Lingling/0000-0002-4821-6818	National Key Research and Development Program of China [2020YFC1909502]; Yangtze River Join Phase II Program [2022-LHYJ-02-0509-05]	National Key Research and Development Program of China; Yangtze River Join Phase II Program	This work was financially supported by the National Key Research and Development Program of China (No. 2020YFC1909502), the Yangtze River Join Phase II Program (No. 2022-LHYJ-02-0509-05).	63	15	17	60	167	PERGAMON-ELSEVIER SCIENCE LTD	OXFORD	THE BOULEVARD, LANGFORD LANE, KIDLINGTON, OXFORD OX5 1GB, ENGLAND	0045-6535	1879-1298	CHEMOSPHERE	Chemosphere	NOV	2022	307				135940	10.1016/j.chemosphere.2022.135940	http://dx.doi.org/10.1016/j.chemosphere.2022.135940	2022-08-01	12	Environmental Sciences	Science Citation Index Expanded (SCI-EXPANDED)	Environmental Sciences & Ecology	6L9II	35963381		2024-04-15	WOS:000888492600003
J	Burd, BS; Mussagy, CU; Singulani, JD; Tanaka, JL; Scontri, M; Brasil, GSP; Guerra, NB; Assato, PA; Abreu, APD; Bebber, CC; Terra-Garcia, M; Junqueira, JC; Farhadi, N; Almeida, AMF; Mendes-Giannini, MJS; Giannini; Li, BB; Herculano, RD	Burd, Betina Sayeg; Ussemane Mussagy, Cassamo; Singulani, Junya de Lacorte; Tanaka, Jean Lucas; Scontri, Mateus; Pegorin Brasil, Giovana Sant'Ana; Guerra, Nayrim Brizuela; Assato, Patricia Akemi; De Sousa Abreu, Ana Paula; Bebber, Camila Calderan; Terra-Garcia, Maira; Junqueira, Juliana Campos; Farhadi, Neda; Fusco Almeida, Ana Marisa; Soares Mendes-Giannini, Maria Jose; Giannini; Li, Bingbing; H…	Galleria Mellonella Larvae as an Alternative to Low-Density Polyethylene and Polystyrene Biodegradation	JOURNAL OF POLYMERS AND THE ENVIRONMENT	English	Article	Biodegradation; Galleria mellonella; Low-density polyethylene; Polystyrene; Larvae	PLASTICS; CATERPILLARS; L.	The excessive plastics production and its inappropriate disposal contribute to unprecedented pollution. Galleria mellonella larvae were chosen as the object of this work, in order to evaluate its ability to biodegrade two types of plastics most common in everyday life: polystyrene (PS) and low-density polyethylene (LDPE). This research is one of the few that use PS and LDPE as the sole carbon sou…	[Burd, Betina Sayeg; Tanaka, Jean Lucas; Scontri, Mateus; Pegorin Brasil, Giovana Sant'Ana; De Sousa Abreu, Ana Paula; Bebber, Camila Calderan; Herculano, Rondinelli Donizetti] Sao Paulo State Univ UNESP, Sch Pharmaceut Sci, Bioengn & Biomat Grp, Km 01 Araraquara Jau Rd, Araraquara, SP, Brazil; [Ussemane Mussagy, Cassamo] Pontificia Univ Catolica Valparaiso, Fac Ciencias Agronom & Alimentos, Escu…	Universidade Estadual Paulista; Pontificia Universidad Catolica de Valparaiso; Universidade Estadual Paulista; Universidade de Caxias do Sul; Universidade Estadual Paulista; Universidade Estadual Paulista; California State University System; California State University Northridge	Burd, BS; Herculano, RD (corresponding author), Sao Paulo State Univ UNESP, Sch Pharmaceut Sci, Bioengn & Biomat Grp, Km 01 Araraquara Jau Rd, Araraquara, SP, Brazil.;Mussagy, CU (corresponding author), Pontificia Univ Catolica Valparaiso, Fac Ciencias Agronom & Alimentos, Escuela Agron, Valparaiso, Chile.;Herculano, RD (corresponding author), Terasaki Inst Biomed Innovat TIBI, 11507 W Olymp Blvd…	bsburd@hotmail.com; cassamo.mussagy@pucv.cl; rondinelli.herculano@unesp.br	Junqueira, Juliana/GQZ-4509-2022; Terra Garcia, Maíra/GYD-3615-2022; Farhadi, Neda/HNP-2646-2023; Burd, Betina/JVO-1878-2024; Li, Bingbing/A-7042-2011; Singulani, Junya de Lacorte/P-6955-2016; Assato, Patricia/F-9389-2015; Giannini, Maria José Soares Mendes/C-5387-2012; FUSCO-ALMEIDA, ANA AM/G-1507-2013; Herculano, Rondinelli Donizetti/D-2249-2012	Junqueira, Juliana/0000-0001-6646-6856; Li, Bingbing/0000-0001-6140-4189; Terra Garcia, Maira/0000-0002-1193-2909; Mussagy, Cassamo Ussemane/0000-0003-2907-5826; Herculano, Rondinelli Donizetti/0000-0001-7236-0847; Sayeg Burd, Betina/0009-0000-0343-5657; Fusco-Almeida, Ana Marisa/0000-0002-2115-8988	National Council for Scientific and Technological Development (PIBIC-CNPq) [468/2020, 52290/2019]; Sao Paulo Research Foundation (FAPESP) [2011/17411-8, 2014/17526-8, 2017/19603-8]; CNPq [317203/2021-5]	National Council for Scientific and Technological Development (PIBIC-CNPq); Sao Paulo Research Foundation (FAPESP)(Fundacao de Amparo a Pesquisa do Estado de Sao Paulo (FAPESP)); CNPq(Conselho Nacional de Desenvolvimento Cientifico e Tecnologico (CNPQ))	This work was supported by the National Council for Scientific and Technological Development (PIBIC-CNPq Program, Processes 468/2020 and 52290/2019) and Sao Paulo Research Foundation (FAPESP) - (Processes number 2011/17411-8, 2014/17526-8, and 2017/19603-8). Lastly, Rondinelli D. Herculano thanks the fellowships from CNPq (grant number 317203/2021-5).	44	4	4	0	9	SPRINGER	NEW YORK	ONE NEW YORK PLAZA, SUITE 4600, NEW YORK, NY, UNITED STATES	1566-2543	1572-8919	J POLYM ENVIRON	J. Polym. Environ.	MAR	2023	31	3	1232	1241		10.1007/s10924-022-02696-8	http://dx.doi.org/10.1007/s10924-022-02696-8	2022-11-01	10	Engineering, Environmental; Polymer Science	Science Citation Index Expanded (SCI-EXPANDED)	Engineering; Polymer Science	9C2UN			2024-04-15	WOS:000888691300001
J	Peng, BY; Sun, Y; Wu, ZY; Chen, JB; Shen, Z; Zhou, XF; Wu, WM; Zhang, YL	Peng, Bo-Yu; Sun, Ying; Wu, Zeyu; Chen, Jiabin; Shen, Zheng; Zhou, Xuefei; Wu, Wei-Min; Zhang, Yalei	Biodegradation of polystyrene and low-density polyethylene by Zophobas atratus larvae: Fragmentation into microplastics, gut microbiota shift, and microbial functional enzymes	JOURNAL OF CLEANER PRODUCTION	English	Article	Gut microbiota; Microplastics; Microbial functional enzymes; Plastic biodegradation; Zophobas atratus	YELLOW MEALWORMS LARVAE; CO-DIET; PLASTICS; BIOCHAR	In this study, biodegradation of polystyrene (PS) and low-density polyethylene (LDPE) by Zophobas atratus larvae was characterized to investigate fragmentation of ingested polymers, larval physiology, gut microbiota, and microbial functional enzymes over a 28-day test. The larvae maintained high survival rates and low cannibal rates, but their body fat content decreased when fed with PS or LDPE w…	[Peng, Bo-Yu; Sun, Ying; Wu, Zeyu; Chen, Jiabin; Shen, Zheng; Zhou, Xuefei; Zhang, Yalei] Tongji Univ, Coll Environm Sci & Engn, State Key Lab Pollut Control & Resource Reuse, Shanghai 200092, Peoples R China; [Wu, Wei-Min] Stanford Univ, William & Cloy Codiga Resource Recovery Ctr, Ctr Sustainable Dev & Global Competitiveness, Dept Civil & Environm Engn, Stanford, CA 94305 USA; [Shen, Zheng] Ton…	Tongji University; Stanford University; Tongji University	Zhang, YL (corresponding author), Tongji Univ, Coll Environm Sci & Engn, State Key Lab Pollut Control & Resource Reuse, Shanghai 200092, Peoples R China.;Wu, WM (corresponding author), Stanford Univ, William & Cloy Codiga Resource Recovery Ctr, Ctr Sustainable Dev & Global Competitiveness, Dept Civil & Environm Engn, Stanford, CA 94305 USA.	Billwu@stanford.edu; Zhangyalei@tongji.edu.cn	ZHOU, XUE/F-6129-2013; Wang, Xintong/JJE-1189-2023; Wang, Shiyao/JLL-7826-2023; chen, jia/JLM-4733-2023; Chen, Jia/HQZ-3908-2023; chen, jia/JDW-7660-2023; Zhou, Xiangfeng/KDO-8724-2024; Wu, Wei-min/J-5373-2019; yang, kun/JGM-4169-2023; Li, Kun/JLL-6505-2023	Wu, Wei-min/0000-0001-5244-0655; Li, Kun/0000-0002-3638-2974	Science and Technology Commission of Shanghai Municipality (STCSM) [20dz1203600]; National Key R & D Program of China [.2020YFD1100101-4]; Shanghai Gaofeng & Gaoyuan Project for University Academic Program Development [22-6]; Woods Institute for Environment at Stanford University [1197667-10-WTAZB]	Science and Technology Commission of Shanghai Municipality (STCSM)(Science & Technology Commission of Shanghai Municipality (STCSM)); National Key R & D Program of China; Shanghai Gaofeng & Gaoyuan Project for University Academic Program Development; Woods Institute for Environment at Stanford University	This work was financially supported by the Science and Technology Commission of Shanghai Municipality (STCSM, No.20dz1203600) . We also gratefully acknowledge support from the National Key R & D Program of China (No.2020YFD1100101-4) , Shanghai Gaofeng & Gaoyuan Project for University Academic Program Development (No. 22-6) , and the Woods Institute for Environment at Stanford University (Award 1…	56	30	31	22	89	ELSEVIER SCI LTD	OXFORD	THE BOULEVARD, LANGFORD LANE, KIDLINGTON, OXFORD OX5 1GB, OXON, ENGLAND	0959-6526	1879-1786	J CLEAN PROD	J. Clean Prod.	2024-09-20	2022	367				132987	10.1016/j.jclepro.2022.132987	http://dx.doi.org/10.1016/j.jclepro.2022.132987	2022-07-01	12	Green & Sustainable Science & Technology; Engineering, Environmental; Environmental Sciences	Science Citation Index Expanded (SCI-EXPANDED)	Science & Technology - Other Topics; Engineering; Environmental Sciences & Ecology	6I0ZI			2024-04-15	WOS:000885855700007
J	Al-Tohamy, R; Ali, SS; Zhang, M; Elsamahy, T; Abdelkarim, EA; Jiao, HX; Sun, S; Sun, JZ	Al-Tohamy, Rania; Ali, Sameh Samir; Zhang, Meng; Elsamahy, Tamer; Abdelkarim, Esraa A.; Jiao, Haixin; Sun, Sarina; Sun, Jianzhong	Environmental and Human Health Impact of Disposable Face Masks During the COVID-19 Pandemic: Wood-Feeding Termites as a Model for Plastic Biodegradation	APPLIED BIOCHEMISTRY AND BIOTECHNOLOGY	English	Review	COVID-19; Wood-feeding termite; Plastic waste; Disposable face masks; Lignocellulose; Biodegradation	LIGNIN; DEGRADATION; GUT; PRETREATMENT; DYE	The ongoing COVID-19 pandemic has resulted in an unprecedented form of plastic pollution: personal protective equipment (PPE). On the eve of the COVID-19 pandemic, there is a tremendous increase in the production of plastic-based PPE. To control the spread of the virus, face masks (FMs) are used as primary PPE. Thus, the production and usage of FM significantly increased as the COVID-19 pandemic …	[Al-Tohamy, Rania; Ali, Sameh Samir; Zhang, Meng; Elsamahy, Tamer; Abdelkarim, Esraa A.; Jiao, Haixin; Sun, Jianzhong] Jiangsu Univ, Biofuels Inst, Sch Environm & Safety Engn, Zhenjiang 212013, Peoples R China; [Ali, Sameh Samir] Tanta Univ, Fac Sci, Bot Dept, Tanta 31527, Egypt; [Sun, Sarina] Hong Kong Polytech Univ, Inst Text & Clothing, Hong Kong, Peoples R China	Jiangsu University; Egyptian Knowledge Bank (EKB); Tanta University; Hong Kong Polytechnic University	Ali, SS; Sun, JZ (corresponding author), Jiangsu Univ, Biofuels Inst, Sch Environm & Safety Engn, Zhenjiang 212013, Peoples R China.;Ali, SS (corresponding author), Tanta Univ, Fac Sci, Bot Dept, Tanta 31527, Egypt.;Sun, S (corresponding author), Hong Kong Polytech Univ, Inst Text & Clothing, Hong Kong, Peoples R China.	samh@ujs.edu.cn; sarina.sun@polyu.edu.hk; jzsun1002@ujs.edu.cn	Ai, Sameh Samir/R-3018-2019	Ai, Sameh Samir/0000-0002-7033-8387; Elsamahy, Tamer/0000-0003-4158-1115	National Natural Science Foundation of China [31772529]; National Key R&D Program of China [2018YFE0107100]; Priority of Academic Program Development of Jiangsu Higher Education Institutions [PAPD 4013000011]	National Natural Science Foundation of China(National Natural Science Foundation of China (NSFC)); National Key R&D Program of China; Priority of Academic Program Development of Jiangsu Higher Education Institutions	This work was supported by the National Natural Science Foundation of China (31772529), the National Key R&D Program of China (2018YFE0107100), and the Project funded by the Priority of Academic Program Development of Jiangsu Higher Education Institutions (PAPD 4013000011).	95	9	9	2	26	SPRINGER	NEW YORK	ONE NEW YORK PLAZA, SUITE 4600, NEW YORK, NY, UNITED STATES	0273-2289	1559-0291	APPL BIOCHEM BIOTECH	Appl. Biochem. Biotechnol.	MAR	2023	195	3	2093	2113		10.1007/s12010-022-04216-9	http://dx.doi.org/10.1007/s12010-022-04216-9	2022-11-01	21	Biochemistry & Molecular Biology; Biotechnology & Applied Microbiology	Science Citation Index Expanded (SCI-EXPANDED)	Biochemistry & Molecular Biology; Biotechnology & Applied Microbiology	8Z6XQ	36370247	Bronze, Green Published	2024-04-15	WOS:000882343400001
J	Peng, BY; Sun, Y; Xiao, SZ; Chen, JB; Zhou, XF; Wu, WM; Zhang, YL	Peng, Bo-Yu; Sun, Ying; Xiao, Shaoze; Chen, Jiabin; Zhou, Xuefei; Wu, Wei-Min; Zhang, Yalei	Influence of Polymer Size on Polystyrene Biodegradation in Mealworms (Tenebrio molitor): Responses of Depolymerization Pattern, Gut Microbiome, and Metabolome to Polymers with Low to Ultrahigh Molecular Weight	ENVIRONMENTAL SCIENCE & TECHNOLOGY	English	Article	polystyrene; molecular weight; biodegradation; mealworms; gut microbiome; metabolome	DEGRADATION; PLASTICS; MINERALIZATION; POLYETHYLENE; LARVAE	Biodegradation of polystyrene (PS) in mealworms (Tenebrio molitor lavae) has been identified with commercial PS foams. However, there is currently limited understanding of the influence of molecular weight (MW) on insect-mediated plastic biodegradation and the corresponding responses of mealworms. In this study, we provided the results of PS biodegradation, gut microbiome, and metabolome by feedi…	[Peng, Bo-Yu; Sun, Ying; Xiao, Shaoze; Chen, Jiabin; Zhou, Xuefei; Zhang, Yalei] Tongji Univ, State Key Lab Pollut Control & Resource Reuse, Coll Environm Sci & Engn, Shanghai 200092, Peoples R China; [Wu, Wei-Min] Stanford Univ, Dept Civil & Environm Engn, William & Cloy Codiga Resource Recovery Ctr, Ctr Sustainable Dev & Global Competitiveness, Stanford, CA 94305 USA	Tongji University; Stanford University	Zhang, YL (corresponding author), Tongji Univ, State Key Lab Pollut Control & Resource Reuse, Coll Environm Sci & Engn, Shanghai 200092, Peoples R China.;Wu, WM (corresponding author), Stanford Univ, Dept Civil & Environm Engn, William & Cloy Codiga Resource Recovery Ctr, Ctr Sustainable Dev & Global Competitiveness, Stanford, CA 94305 USA.	Billwu@stanford.edu; Zhangyalei@tongji.edu.cn	Ding, Yang/JUV-4842-2023; Yang, Mei/JNS-2225-2023; ZHOU, XUE/F-6129-2013; yi, li/KFR-6141-2024; Li, Kun/JLL-6505-2023; Wu, Wei-min/J-5373-2019; Zhang, Yuyao/KEH-7175-2024; Wang, Xintong/JJE-1189-2023; Wang, Weiyi/JZC-7841-2024; yang, kun/JGM-4169-2023; chen, jia/JDW-7660-2023; Chen, Jia/HQZ-3908-2023; zhou, han/JUV-0193-2023; Zhou, Xiangfeng/KDO-8724-2024; Li, Jiawei/JOJ-9277-2023	Li, Kun/0000-0002-3638-2974; Wu, Wei-min/0000-0001-5244-0655;	Shanghai Gaofeng & Gaoyuan Project for University Academic Program Development [22-6]; Science and Technology Commission of Shanghai Municipality (STCSM) [20dz1203600]; National Natural Science Foundation of China (NSFC) [U21A20322]; Woods Institute for Environment at Stanford University [1197667-10-WTAZB]	Shanghai Gaofeng & Gaoyuan Project for University Academic Program Development; Science and Technology Commission of Shanghai Municipality (STCSM)(Science & Technology Commission of Shanghai Municipality (STCSM)); National Natural Science Foundation of China (NSFC)(National Natural Science Foundation of China (NSFC)); Woods Institute for Environment at Stanford University	The authors gratefully acknowledge support from the Shanghai Gaofeng & Gaoyuan Project for University Academic Program Development (no. 22-6), the Science and Technology Commission of Shanghai Municipality (STCSM, no. 20dz1203600), the National Natural Science Foundation of China (NSFC, U21A20322), and the Woods Institute for Environment at Stanford University (Award 1197667-10-WTAZB). They thank…	52	16	17	35	88	AMER CHEMICAL SOC	WASHINGTON	1155 16TH ST, NW, WASHINGTON, DC 20036 USA	0013-936X	1520-5851	ENVIRON SCI TECHNOL	Environ. Sci. Technol.	2024-12-06	2022	56	23	17310	17320		10.1021/acs.est.2c06260	http://dx.doi.org/10.1021/acs.est.2c06260	2022-11-01	11	Engineering, Environmental; Environmental Sciences	Science Citation Index Expanded (SCI-EXPANDED)	Engineering; Environmental Sciences & Ecology	7P3BO	36350780		2024-04-15	WOS:000885287600001
J	Khaldoon, S; Lalung, J; Maheer, U; Kamaruddin, MA; Yhaya, MF; Alsolami, ES; Alorfi, HS; Hussein, MA; Rafatullah, M	Khaldoon, Shahad; Lalung, Japareng; Maheer, Umrana; Kamaruddin, Mohamad Anuar; Yhaya, Mohd Firdaus; Alsolami, Eman S.; Alorfi, Hajer S.; Hussein, Mahmoud A.; Rafatullah, Mohd	A Review on the Role of Earthworms in Plastics Degradation: Issues and Challenges	POLYMERS	English	Review	earthworms; digestive mechanisms; microplastic; degradation; soil ecosystem	ORGANIC-MATTER; SOIL; MICROPLASTICS; BIODEGRADATION; POLYMERS	Recently, the contribution of earthworms to plastic degradation and their capability to swallow smaller plastic fragments, known as microplastics, has been emphasized. The worm physically changes the size of microplastics and enhances microbial activities to increase the possibility of degradation. However, no research has shown that earthworms can chemically degrade microplastics to an element f…	[Khaldoon, Shahad; Lalung, Japareng; Maheer, Umrana; Kamaruddin, Mohamad Anuar; Rafatullah, Mohd] Univ Sains Malaysia, Sch Ind Technol, Environm Technol Div, George Town 11800, Malaysia; [Lalung, Japareng; Kamaruddin, Mohamad Anuar; Rafatullah, Mohd] Univ Sains Malaysia, Green Biopolymer Coatings & Packaging Cluster, Sch Ind Technol, George Town 11800, Malaysia; [Lalung, Japareng] Univ Sains Mala…	Universiti Sains Malaysia; Universiti Sains Malaysia; Universiti Sains Malaysia; Universiti Sains Malaysia; King Abdulaziz University; Egyptian Knowledge Bank (EKB); Assiut University	Lalung, J; Rafatullah, M (corresponding author), Univ Sains Malaysia, Sch Ind Technol, Environm Technol Div, George Town 11800, Malaysia.;Lalung, J; Rafatullah, M (corresponding author), Univ Sains Malaysia, Green Biopolymer Coatings & Packaging Cluster, Sch Ind Technol, George Town 11800, Malaysia.;Lalung, J (corresponding author), Univ Sains Malaysia, Reg Ctr Expertise, Ctr Global Sustainabil S…	japareng@usm.my; mrafatullah@usm.my	Rafatullah, Mohd./C-8191-2009; Lalung, Japareng/J-7184-2013; /H-5762-2012	Rafatullah, Mohd./0000-0002-4590-3153; Maheer, Umrana/0000-0001-7853-8554; Lalung, Japareng/0000-0001-5134-6456; abdulameer, shahad/0000-0002-3639-7471; /0000-0002-5128-5136	Ministry of Higher Education, Malaysia [FRGS/1/2021/STG03/USM/02/8]	Ministry of Higher Education, Malaysia(Ministry of Education, Malaysia)	This research was funded by the Ministry of Higher Education, Malaysia, grant number FRGS/1/2021/STG03/USM/02/8.	59	5	5	31	108	MDPI	BASEL	ST ALBAN-ANLAGE 66, CH-4052 BASEL, SWITZERLAND		2073-4360	POLYMERS-BASEL	Polymers	NOV	2022	14	21			4770	10.3390/polym14214770	http://dx.doi.org/10.3390/polym14214770		14	Polymer Science	Science Citation Index Expanded (SCI-EXPANDED)	Polymer Science	6B7SL	36365762	gold, Green Published	2024-04-15	WOS:000881528700001
J	Ali, SS; Elsamahy, T; Zhu, DC; Sun, JZ	Ali, Sameh Samir; Elsamahy, Tamer; Zhu, Daochen; Sun, Jianzhong	Biodegradability of polyethylene by efficient bacteria from the guts of plastic-eating waxworms and investigation of its degradation mechanism	JOURNAL OF HAZARDOUS MATERIALS	English	Article	Bacteria; Waxworm; Polyethylene; Synthetic polymer; Hazardous wastes	POLYSTYRENE; LARVAE; FILMS	Polyethylene (PE) has been regarded as non-biodegradable for decades, and the evidence for its degradation by bacteria remains unclear in the literature. Waxworms have recently gained attention for their ability to degrade natural long-chain polymers and synthetic plastic. This study aims to explore the potential of low-density polyethylene (LDPE)-degrading bacteria from the gut symbionts of less…	[Ali, Sameh Samir; Elsamahy, Tamer; Zhu, Daochen; Sun, Jianzhong] Jiangsu Univ, Biofuels Inst, Sch Environm & Safety Engn, Zhenjiang 212013, Peoples R China; [Ali, Sameh Samir] Tanta Univ, Fac Sci, Bot Dept, Tanta 31527, Egypt	Jiangsu University; Egyptian Knowledge Bank (EKB); Tanta University	Sun, JZ (corresponding author), Jiangsu Univ, Biofuels Inst, Sch Environm & Safety Engn, Zhenjiang 212013, Peoples R China.	samh@ujs.edu.cn; jzsun1002@ujs.edu.cn	Zhu, Daochen/HPG-3968-2023	Zhu, Daochen/0000-0001-9646-9556; Elsamahy, Tamer/0000-0003-4158-1115	National Key R&D Program of China [31772529]; National Natural Science Foundation of China [4013000011]; Priority of Academic Program Development of Jiangsu Higher Education Institutions (PAPD); [2018YFE0107100]	National Key R&D Program of China; National Natural Science Foundation of China(National Natural Science Foundation of China (NSFC)); Priority of Academic Program Development of Jiangsu Higher Education Institutions (PAPD);	This work was supported by the National Key R & D Program of China (2018YFE0107100), the National Natural Science Foundation of China (31772529), and the Priority of Academic Program Development of Jiangsu Higher Education Institutions (PAPD 4013000011). The authors are thankful to Mrs. Nada Hantera (at Scientific Research Center and Measurement, SRCM, of Tanta University, Tanta, Egypt) for provi…	50	13	14	30	114	ELSEVIER	AMSTERDAM	RADARWEG 29, 1043 NX AMSTERDAM, NETHERLANDS	0304-3894	1873-3336	J HAZARD MATER	J. Hazard. Mater.	2024-02-05	2023	443				130287	10.1016/j.jhazmat.2022.130287	http://dx.doi.org/10.1016/j.jhazmat.2022.130287	2022-11-01	13	Engineering, Environmental; Environmental Sciences	Science Citation Index Expanded (SCI-EXPANDED)	Engineering; Environmental Sciences & Ecology	6D0PN	36335905		2024-04-15	WOS:000882404100001
J	Poma, O; Ricce, B; Beraún, J; Carpio, JEP; Fernandez, H; Soria, J	Poma, Orlando; Ricce, Betty; Beraun, Jeyson; Perez Carpio, Jackson Edgardo; Fernandez, Hugo; Soria, Juan	Biodegradation of Low-Density Polyethylene-LDPE by the Lepidopteran Galleria Mellonella Reusing Beekeeping Waste	FRONTIERS IN BIOENGINEERING AND BIOTECHNOLOGY	English	Article	pollution; plastic; Galleria mellonella; LDPE; biodegradation		Plastic pollution is one of the most serious environmental problems of this century because most plastics are single-use, and once their useful life is over, they become pollutants, since their decomposition takes approximately 100-400 years. The objective of this research is to evaluate the efficacy of low-density polyethylene (LDPE) biodegradation by G. mellonella in the district of Pangoa, Jun…	[Poma, Orlando; Ricce, Betty; Beraun, Jeyson; Perez Carpio, Jackson Edgardo; Fernandez, Hugo] Univ Peruana Union, Fac Ingn & Arquitectura, Escuela Profes Ingn Ambiental, Lima, Peru; [Poma, Orlando] Univ Peruana Union, Fac Ingn & Arquitectura, Escuela Profes Ingn Ambiental, Juliaca, Peru; [Soria, Juan] Univ Peruana Union, Escuela Posgrad, Escuela UPG Ingn & Arquitectura, Lima, Peru	Universidad Peruana Union; Universidad Peruana Union; Universidad Peruana Union	Poma, O; Ricce, B (corresponding author), Univ Peruana Union, Fac Ingn & Arquitectura, Escuela Profes Ingn Ambiental, Lima, Peru.;Poma, O (corresponding author), Univ Peruana Union, Fac Ingn & Arquitectura, Escuela Profes Ingn Ambiental, Juliaca, Peru.	opoma@upeu.edu.pe; bettyricce@upeu.edu.pe	SORIA QUIJAITE, JUAN JESUS/AAP-4832-2020; Porras, Orlando Alan Poma/Q-6964-2017	SORIA QUIJAITE, JUAN JESUS/0000-0002-4415-8622; Porras, Orlando Alan Poma/0000-0003-0033-7765; Perez - Carpio, Jackson - Edgardo/0000-0002-6246-0155				29	0	0	0	6	FRONTIERS MEDIA SA	LAUSANNE	AVENUE DU TRIBUNAL FEDERAL 34, LAUSANNE, CH-1015, SWITZERLAND	2296-4185		FRONT BIOENG BIOTECH	Front. Bioeng. Biotechnol.	2024-09-09	2022	10				915331	10.3389/fbioe.2022.915331	http://dx.doi.org/10.3389/fbioe.2022.915331		8	Biotechnology & Applied Microbiology; Engineering, Biomedical	Science Citation Index Expanded (SCI-EXPANDED)	Biotechnology & Applied Microbiology; Engineering	5J1ZS	36213080	Green Published, gold	2024-04-15	WOS:000868845200001
J	Sanluis-Verdes, A; Colomer-Vidal, P; Rodriguez-Ventura, F; Bello-Villarino, M; Spinola-Amilibia, M; Ruiz-Lopez, E; Illanes-Vicioso, R; Castroviejo, P; Cigliano, RA; Montoya, M; Falabella, P; Pesquera, C; Gonzalez-Legarreta, L; Arias-Palomo, E; Solà, M; Torroba, T; Arias, CF; Bertocchini, F	Sanluis-Verdes, A.; Colomer-Vidal, P.; Rodriguez-Ventura, F.; Bello-Villarino, M.; Spinola-Amilibia, M.; Ruiz-Lopez, E.; Illanes-Vicioso, R.; Castroviejo, P.; Aiese Cigliano, R.; Montoya, M.; Falabella, P.; Pesquera, C.; Gonzalez-Legarreta, L.; Arias-Palomo, E.; Sola, M.; Torroba, T.; Arias, C. F.; Bertocchini, F.	Wax worm saliva and the enzymes therein are the key to polyethylene degradation by Galleria mellonella	NATURE COMMUNICATIONS	English	Article		BIODEGRADATION; POLYSTYRENE; REVEALS; MINERALIZATION; MECHANISM; PLASTICS; LACCASE	Plastic degradation by biological systems with re-utilization of the by-products could be a future solution to the global threat of plastic waste accumulation. Here, we report that the saliva of Galleria mellonella larvae (wax worms) is capable of oxidizing and depolymerizing polyethylene (PE), one of the most produced and sturdy polyolefin-derived plastics. This effect is achieved after a few ho…	[Sanluis-Verdes, A.; Colomer-Vidal, P.; Rodriguez-Ventura, F.; Bello-Villarino, M.; Arias, C. F.; Bertocchini, F.] CSIC, Dept Plant & Microbial Biol, Ctr Invest Biol Margarita Salas CIB, Madrid, Spain; [Spinola-Amilibia, M.; Arias-Palomo, E.] CIB CSIC, Dept Struct & Chem Biol, Madrid, Spain; [Ruiz-Lopez, E.; Illanes-Vicioso, R.; Sola, M.] Mol Biol Inst Barcelona IBMB CSIC, Dept Struct Biol, Barce…	Consejo Superior de Investigaciones Cientificas (CSIC); Consejo Superior de Investigaciones Cientificas (CSIC); CSIC - Centro de Investigaciones Biologicas (CIB); Consejo Superior de Investigaciones Cientificas (CSIC); CSIC - Instituto de Biologia Molecular de Barcelona (IBMB); Universidad de Burgos; Universidad de Burgos; Consejo Superior de Investigaciones Cientificas (CSIC); CSIC - Centro de I…	Arias, CF; Bertocchini, F (corresponding author), CSIC, Dept Plant & Microbial Biol, Ctr Invest Biol Margarita Salas CIB, Madrid, Spain.	tifar@ucm.es; federica.bertocchini@csic.es	Bertocchini, Federica/JZC-9002-2024; Montoya, Maria/G-3430-2015; Cigliano, Riccardo Aiese/K-9658-2017	Bertocchini, Federica/0000-0001-7241-0648; Montoya, Maria/0000-0002-5703-7360; Cigliano, Riccardo Aiese/0000-0002-9058-6994; Bello Villarino, Mateo/0000-0001-6930-0405; Ruiz Lopez, Elena/0000-0002-3922-2001; Castroviejo, Maria del Pilar/0000-0002-9931-0556; Arias-Palomo, Ernesto/0000-0002-2706-7411; Illanes Vicioso, Ramiro/0000-0002-1710-061X; Spinola Amilibia, Mercedes/0000-0002-0641-8809; Colom…	Roechling foundation; Roechling Stiftung; Consejo Superior de Investigacion Cientifica (CSIC); NATO Science for Peace and Security Programme [SPS G5536]; Junta de Castilla y Leon, Consejeria de Educacion y Cultura y Fondo Social Europeo [BU263P18]; Ministerio de Ciencia e Innovacion [PID2019-111215RB-100, PID2020-120275GB-I00]; Generalitat de Catalunya [2017 SGR 1192]	Roechling foundation; Roechling Stiftung; Consejo Superior de Investigacion Cientifica (CSIC); NATO Science for Peace and Security Programme; Junta de Castilla y Leon, Consejeria de Educacion y Cultura y Fondo Social Europeo(Junta de Castilla y Leon); Ministerio de Ciencia e Innovacion(Instituto de Salud Carlos IIISpanish Government); Generalitat de Catalunya(Generalitat de Catalunya)	We thank the Proteomics and Genomics, Electron Microscopy and Gas Chromatography facilities of the CIB for the excellent technical support. We thank Paloma Delgado and Pedro Velasco from InsectParkMicrofauna S.L., El Escorial, Madrid, Spain (https://insectpark.es/) for providing Samia cynthia larvae. We thank the Centres Cientifics i Tecnologics Unitat Cromatografia de Gases-Espectrometria de Mas…	77	54	58	39	140	NATURE PORTFOLIO	BERLIN	HEIDELBERGER PLATZ 3, BERLIN, 14197, GERMANY		2041-1723	NAT COMMUN	Nat. Commun.	2024-10-04	2022	13	1			5568	10.1038/s41467-022-33127-w	http://dx.doi.org/10.1038/s41467-022-33127-w		11	Multidisciplinary Sciences	Science Citation Index Expanded (SCI-EXPANDED)	Science & Technology - Other Topics	5B9QQ	36195604	gold, Green Published, Green Submitted	2024-04-15	WOS:000863903100019
J	Lou, H; Fu, R; Long, TY; Fan, BZ; Guo, C; Li, LL; Zhang, J; Zhang, GC	Lou, Hu; Fu, Rao; Long, Tianyi; Fan, Baozhen; Guo, Chao; Li, Lili; Zhang, Jie; Zhang, Guocai	Biodegradation of polyethylene by Meyerozyma guilliermondii and Serratia marcescens isolated from the gut of waxworms (larvae of Plodia interpunctella)	SCIENCE OF THE TOTAL ENVIRONMENT	English	Article	Biofilms; Biodegradation; Microbial consortium; Plastics; Gene expression	LOW-DENSITY POLYETHYLENE; POLYESTER POLYURETHANE; DEGRADATION; POLYSTYRENE; SEQUENCE; STRAIN	The widespread use of polyethylene (PE) causes a large amount of indigestible plastic waste. Waxworms (the larvae ofPlodia interpunctella) can eat PE, but the degradation principle of PE under the action of intestinal microorganisms isstill unclear, especially the insufficient research on key degradable PE strains. In this study, we fed waxworms withPE. Two strains with high PE degradation effici…	[Lou, Hu; Long, Tianyi; Fan, Baozhen; Guo, Chao; Zhang, Jie] Northeast Forestry Univ, Coll Life Sci, 26 Hexing Rd, Harbin 150040, Peoples R China; [Lou, Hu; Fu, Rao; Zhang, Guocai] Northeast Forestry Univ, Sch Forestry, 26 Hexing Rd, Harbin 150040, Peoples R China; [Li, Lili] Inst Forestry Sci Heilongjiang Prov, Harbin 150040, Peoples R China	Northeast Forestry University - China; Northeast Forestry University - China	Zhang, J (corresponding author), Northeast Forestry Univ, Coll Life Sci, 26 Hexing Rd, Harbin 150040, Peoples R China.;Zhang, GC (corresponding author), Northeast Forestry Univ, Sch Forestry, 26 Hexing Rd, Harbin 150040, Peoples R China.	zhangjie2015@nefu.edu.cn; zhang640308@126.com	Li, Shiyue/KFA-3709-2024; Liu, Chenyu/KBQ-8899-2024; Lou, Hu/HCH-9773-2022; Huang, Weilin/AFN-0574-2022; Li, jiaqi/JOZ-6395-2023; li, fei/JYP-3334-2024	Huang, Weilin/0000-0003-1692-4868; lou, hu/0000-0002-5617-6940	Natural Science Foundation of Heilongjiang Province [LH2020C101]; Heilongjiang Natural Science Fund Joint Guidance Project [LH2019C005]	Natural Science Foundation of Heilongjiang Province(Natural Science Foundation of Heilongjiang Province); Heilongjiang Natural Science Fund Joint Guidance Project	We thank Xinxin Dong, Xiaoyu Han, Mingyan Chi and Yanfei Ji for help with the laboratory analyses. This work was supported by the Natural Science Foundation of Heilongjiang Province (LH2020C101) and Heilongjiang Natural Science Fund Joint Guidance Project (LH2019C005).	56	15	16	20	106	ELSEVIER	AMSTERDAM	RADARWEG 29, 1043 NX AMSTERDAM, NETHERLANDS	0048-9697	1879-1026	SCI TOTAL ENVIRON	Sci. Total Environ.	2024-12-20	2022	853				158604	10.1016/j.scitotenv.2022.158604	http://dx.doi.org/10.1016/j.scitotenv.2022.158604	2022-09-01	10	Environmental Sciences	Science Citation Index Expanded (SCI-EXPANDED)	Environmental Sciences & Ecology	5A3GE	36089048		2024-04-15	WOS:000862777400004
J	Wang, JM; Wang, YM; Li, X; Weng, Y; Dong, XY; Zhao, X	Wang, Jiaming; Wang, Yumeng; Li, Xin; Weng, Yue; Dong, Xiaoying; Zhao, Xin	Comparison on the effectiveness of Fourier transform infrared (FT-IR) and attenuated total reflection Fourier transform infrared (ATR-FT-IR) in characterizing plastics biodegradation by insect larvae	SCIENCE OF THE TOTAL ENVIRONMENT	English	Article	Plastic biodegradation; FT-IR; Insect larvae; Plastics-fed larval frass; Zophobas atratus	POLYETHYLENE; POLYSTYRENE; GUTS	The discovery that insect larvae can feed on foam plastics provided new exploration ideas and potential for plastic wastes biodegradation. In previous studies, both attenuated total reflection-Fourier transform infrared spectroscopy (ATR-FT-IR) and conventional FT-IR have been used but no comparison has been done to evaluate the difference of effectiveness for the characterization of oxidization …	[Wang, Jiaming; Wang, Yumeng; Li, Xin; Weng, Yue; Zhao, Xin] Northeastern Univ, Sch Resources & Civil Engn, Dept Environm Engn, Shenyang 110819, Peoples R China; [Dong, Xiaoying] Dalian Univ Technol, Panjin Inst Ind Technol, Panjin 124221, Peoples R China; [Zhao, Xin] Northeastern Univ, Sch Resources & Civil Engn, POB 265,11,Lane 3,Wenhua Rd, Shenyang 110819, Peoples R China	Northeastern University - China; Dalian University of Technology; Northeastern University - China	Zhao, X (corresponding author), Northeastern Univ, Sch Resources & Civil Engn, Dept Environm Engn, Shenyang 110819, Peoples R China.;Zhao, X (corresponding author), Northeastern Univ, Sch Resources & Civil Engn, POB 265,11,Lane 3,Wenhua Rd, Shenyang 110819, Peoples R China.	zhaoxin@mail.neu.edu.cn	Zhao, Xin/JDC-5296-2023; Wang, Jiaming/V-8621-2019	Zhao, Xin/0000-0001-6071-4433;	National Key Research and Develop-ment of China [2019YFC1907204]	National Key Research and Develop-ment of China	Acknowledgements This research was supported by National Key Research and Develop-ment of China (2019YFC1907204) . We are grateful to the test services from the Analytical and Testing Center of Northeastern University.	38	11	11	11	55	ELSEVIER	AMSTERDAM	RADARWEG 29, 1043 NX AMSTERDAM, NETHERLANDS	0048-9697	1879-1026	SCI TOTAL ENVIRON	Sci. Total Environ.	2024-09-15	2022	839				156289	10.1016/j.scitotenv.2022.156289	http://dx.doi.org/10.1016/j.scitotenv.2022.156289	2022-06-01	5	Environmental Sciences	Science Citation Index Expanded (SCI-EXPANDED)	Environmental Sciences & Ecology	2A9PT	35644389		2024-04-15	WOS:000809829000007
J	Sun, JR; Prabhu, A; Aroney, STN; Rinke, C	Sun, Jiarui; Prabhu, Apoorva; Aroney, Samuel T. N.; Rinke, Christian	Insights into plastic biodegradation: community composition and functional capabilities of the superworm (Zophobas morio) microbiome in styrofoam feeding trials	MICROBIAL GENOMICS	English	Article	polystyrene; plastic; degradation; microbial; bacteria; styrofoam; worm; metagenomics	POLYETHYLENE BIO-DEGRADATION; STYRENE OXIDE ISOMERASE; GUT MICROBIOTA; PEST INSECTS; POLYSTYRENE; METABOLISM; GENE; HEXABROMOCYCLODODECANE; MINERALIZATION; IDENTIFICATION	Plastics are inexpensive and widely used organic polymers, but their high durability hinders biodegradation. Polystyrene, including extruded polystyrene (also known as styrofoam), is among the most commonly produced plastics worldwide and is recalcitrant to microbial degradation. In this study, we assessed changes in the gut microbiome of superworms (Zophobas morio) reared on bran, polystyrene or…	[Sun, Jiarui; Prabhu, Apoorva; Aroney, Samuel T. N.; Rinke, Christian] Univ Queensland, Australian Ctr Ecogen, Sch Chem & Mol Biosci, Brisbane, Qld 4072, Australia	University of Queensland	Rinke, C (corresponding author), Univ Queensland, Australian Ctr Ecogen, Sch Chem & Mol Biosci, Brisbane, Qld 4072, Australia.	c.rinke@uq.edu.au	Rinke, Christian/AAE-8100-2019	Rinke, Christian/0000-0003-4632-1187; Aroney, Samuel/0000-0001-9806-5846; Sun, Jiarui/0000-0002-6076-3128; Prabhu, Apoorva/0000-0002-1383-849X	University of Queensland (UQ)/Australian Centre for Ecogenomics (ACE); Australian Research Council (ARC) Future Fellowship [FT170100213]; Australian Research Council [FT170100213] Funding Source: Australian Research Council	University of Queensland (UQ)/Australian Centre for Ecogenomics (ACE); Australian Research Council (ARC) Future Fellowship(Australian Research Council); Australian Research Council(Australian Research Council)	This work was primarily funded by The University of Queensland (UQ)/Australian Centre for Ecogenomics (ACE) strategic funding. C.R. was supported by an Australian Research Council (ARC) Future Fellowship (FT170100213). The funders had no role in study design, data collection and analysis, decision to publish or preparation of the manuscript.	122	21	21	19	105	MICROBIOLOGY SOC	LONDON	14-16 MEREDITH ST, LONDON, ENGLAND	2057-5858		MICROB GENOMICS	Microb. Genomics	JUN	2022	8	6			842	10.1099/mgen.0.000842	http://dx.doi.org/10.1099/mgen.0.000842		19	Genetics & Heredity; Microbiology	Science Citation Index Expanded (SCI-EXPANDED)	Genetics & Heredity; Microbiology	2F4AY	35678705	Green Submitted, Green Published, gold	2024-04-15	WOS:000812855200003
J	Yang, SS; Ding, MQ; Ren, XR; Zhang, ZR; Li, MX; Zhang, LL; Pang, JW; Chen, CX; Zhao, L; Xing, DF; Ren, NQ; Ding, J; Wu, WM	Yang, Shan-Shan; Ding, Meng-Qi; Ren, Xin-Ran; Zhang, Zhi-Rong; Li, Mei-Xi; Zhang, Li-Li; Pang, Ji-Wei; Chen, Cheng-Xin; Zhao, Lei; Xing, De-Feng; Ren, Nan-Qi; Ding, Jie; Wu, Wei-Min	Impacts of physical-chemical property of polyethylene on depolymerization and biodegradation in yellow and dark mealworms with high purity microplastics	SCIENCE OF THE TOTAL ENVIRONMENT	English	Article	Polyethylene; Biodegradation; Polymer types; Crystallinity; Molecular weight; Relative dominance analysis	LOW-DENSITY; ABIOTIC DEGRADATION; DOMINANCE ANALYSIS; PLASTICS; DETERIORATION; POLYSTYRENE; FILMS; LLDPE; WAX; MINERALIZATION	Yellow and dark mealworms (Tenebrio molitor and Tenebrio obscurus) biodegrade commercial polyethylene (PE) materials at a high rate. We examined the impact of physical and chemical properties on biodegradation using high purity microplastics (MPs). These included high-density polyethylene (HDPE), low-density polyethylene (LDPE), and linear low-density polyethylene (LLDPE), all with different weig…	[Yang, Shan-Shan; Ding, Meng-Qi; Ren, Xin-Ran; Li, Mei-Xi; Chen, Cheng-Xin; Zhao, Lei; Xing, De-Feng; Ren, Nan-Qi; Ding, Jie] Harbin Inst Technol, Sch Environm, State Key Lab Urban Water Resource & Environm, Harbin 150090, Peoples R China; [Zhang, Zhi-Rong] Northeast Forestry Univ, Coll Wildlife & Protected Area, Harbin 150040, Peoples R China; [Zhang, Li-Li; Pang, Ji-Wei] China Energy Conservat …	Harbin Institute of Technology; Northeast Forestry University - China; Stanford University	Ding, J (corresponding author), Harbin Inst Technol, Sch Environm, State Key Lab Urban Water Resource & Environm, Harbin 150090, Peoples R China.;Wu, WM (corresponding author), Stanford Univ, William & Cloy Codiga Resource Recovery Ctr, Ctr Sustainable Dev & Global Competitiveness, Dept Civil & Environm Engn, Stanford, CA 94305 USA.	dingjie123@hit.edu.cn; billwu@stanford.edu	Wu, Weimin/K-1323-2019; Yang, Min/JPY-3791-2023; LI, WEI/ISS-1208-2023; zhang, zhi/HPH-4905-2023; Zhao, Lei/GPK-0391-2022; huang, libo/JMB-4345-2023	Wu, Weimin/0000-0001-5244-0655; Zhao, Lei/0000-0002-1779-4711;	National Natural Science Foundation of China [52170131]; Open Project of State Key Laboratory of Urban Water Resource and Environment (Harbin Institute of Technology) [2021TS03]; Woods Institute for Environment at Stanford University [1197667-10-WTAZB]; Heilongjiang Province Touyan Team	National Natural Science Foundation of China(National Natural Science Foundation of China (NSFC)); Open Project of State Key Laboratory of Urban Water Resource and Environment (Harbin Institute of Technology); Woods Institute for Environment at Stanford University; Heilongjiang Province Touyan Team	The authors gratefully acknowledge the National Natural Science Foundation of China (Grant No. 52170131) and the Open Project of State Key Laboratory of Urban Water Resource and Environment (Harbin Institute of Technology) (Grant No. 2021TS03) . Dr. W.-M. Wu appreciates the support by the Woods Institute for Environment at Stanford University (Award 1197667-10-WTAZB) . The authors thank Professor…	73	33	33	19	90	ELSEVIER	AMSTERDAM	RADARWEG 29, 1043 NX AMSTERDAM, NETHERLANDS	0048-9697	1879-1026	SCI TOTAL ENVIRON	Sci. Total Environ.	2024-07-01	2022	828				154458	10.1016/j.scitotenv.2022.154458	http://dx.doi.org/10.1016/j.scitotenv.2022.154458	2022-03-01	13	Environmental Sciences	Science Citation Index Expanded (SCI-EXPANDED)	Environmental Sciences & Ecology	1T1EY	35278547		2024-04-15	WOS:000804482200009
J	Barcoto, MO; Rodrigues, A	Barcoto, Mariana O.; Rodrigues, Andre	Lessons From Insect Fungiculture: From Microbial Ecology to Plastics Degradation	FRONTIERS IN MICROBIOLOGY	English	Article	microbiota; xenobiotics; bioremediation; pollutants; plant; polymers; lignocellulose; symbiosis	LOW-DENSITY POLYETHYLENE; FUNGUS-GROWING TERMITES; LEAF-CUTTING ANTS; POLYURETHANE-DEGRADING ENZYME; MACROTERMES-BELLICOSUS ISOPTERA; BARK BEETLE HOLOBIONT; DIVISION-OF-LABOR; POLYESTER-POLYURETHANE; AMBROSIA BEETLES; SIREX-NOCTILIO	Anthropogenic activities have extensively transformed the biosphere by extracting and disposing of resources, crossing boundaries of planetary threat while causing a global crisis of waste overload. Despite fundamental differences regarding structure and recalcitrance, lignocellulose and plastic polymers share physical-chemical properties to some extent, that include carbon skeletons with similar…	[Barcoto, Mariana O.; Rodrigues, Andre] Sao Paulo State Univ UNESP, Ctr Study Social Insects, Rio Claro, Brazil; [Barcoto, Mariana O.; Rodrigues, Andre] Sao Paulo State Univ UNESP, Dept Gen & Appl Biol, Rio Claro, Brazil	Universidade Estadual Paulista; Universidade Estadual Paulista	Barcoto, MO; Rodrigues, A (corresponding author), Sao Paulo State Univ UNESP, Ctr Study Social Insects, Rio Claro, Brazil.;Barcoto, MO; Rodrigues, A (corresponding author), Sao Paulo State Univ UNESP, Dept Gen & Appl Biol, Rio Claro, Brazil.	m.barcoto@unesp.br; andre.rodrigues@unesp.br	Barcoto, Mariana/N-4424-2017; Rodrigues, Andre/B-8148-2012; rodrigues, andre/JWP-8432-2024	Rodrigues, Andre/0000-0002-4164-9362;				648	4	4	12	59	FRONTIERS MEDIA SA	LAUSANNE	AVENUE DU TRIBUNAL FEDERAL 34, LAUSANNE, CH-1015, SWITZERLAND		1664-302X	FRONT MICROBIOL	Front. Microbiol.	2024-05-24	2022	13				812143	10.3389/fmicb.2022.812143	http://dx.doi.org/10.3389/fmicb.2022.812143		40	Microbiology	Science Citation Index Expanded (SCI-EXPANDED)	Microbiology	1X4LD	35685924	Green Published, gold	2024-04-15	WOS:000807426500001
J	Wang, L; Peng, YW; Xu, YL; Zhang, JJ; Liu, CG; Tang, XJ; Lu, Y; Sun, HW	Wang, Lei; Peng, Yawen; Xu, Yali; Zhang, Junjie; Liu, Chunguang; Tang, Xuejiao; Lu, Yuan; Sun, Hongwen	Earthworms'Degradable Bioplastic Diet of Polylactic Acid: Easy toBreak Down and Slow to Excrete	ENVIRONMENTAL SCIENCE & TECHNOLOGY	English	Article	microplastic; earthworm cast; approach-avoidance behavior; excretion kinetics; nanoparticles; ecological risk	AVOIDANCE-BEHAVIOR; LUMBRICUS-RUBELLUS; EISENIA-ANDREI; LACTIC-ACID; EARTHWORM; SOIL; MICROPLASTICS; TOXICOKINETICS; NANOPARTICLES; ACCUMULATION	:microplastics (MPs) in soils may be ingested byterrestrial animals. While the application of bioplastics is increasing,the ingestion and excretion characteristics of bio-MPs by terrestrialanimals are poorly understood as compared to fossil-MPs. Here,the approach-avoidance behavior of adult earthwormsEiseniafetidato MP-contaminated soil was assessed. Fossil-based poly-(ethylene terephthalate) (PE…	[Wang, Lei; Peng, Yawen; Xu, Yali; Zhang, Junjie; Liu, Chunguang; Tang, Xuejiao; Lu, Yuan; Sun, Hongwen] Nankai Univ, MOE Key Lab Pollut Proc & Environm Criteria, Coll Environm Sci & Engn, Tianjin Key Lab Environm Remediat & Pollut Contro, Tianjin 300350, Peoples R China	Nankai University	Wang, L (corresponding author), Nankai Univ, MOE Key Lab Pollut Proc & Environm Criteria, Coll Environm Sci & Engn, Tianjin Key Lab Environm Remediat & Pollut Contro, Tianjin 300350, Peoples R China.	wang2007@nankai.edu.cn	zhang, junjie/AGZ-8597-2022; Wang, Lei/HJY-0156-2023; xuan, li/JNI-7432-2023	zhang, junjie/0000-0002-4383-1096; Wang, Lei/0000-0002-8193-9954;	National Key Research and Development Project of China [2019YFC1804403]; National Natural Science Foundation of China [42077336, 41773109, 41722304]; Tianjin Municipal Science and Technology Bureau [18JCJQJC47100, 19JCYBJC24000]; Ministry of Education, China [T2017002]; Tianjin Research Innovation Project for Postgraduate Students [2020YJSB061]	National Key Research and Development Project of China; National Natural Science Foundation of China(National Natural Science Foundation of China (NSFC)); Tianjin Municipal Science and Technology Bureau; Ministry of Education, China(Ministry of Education, China); Tianjin Research Innovation Project for Postgraduate Students	This work was supported by the National Key Research and Development Project of China (2019YFC1804403) and the National Natural Science Foundation of China (41722304). The study was funded in part by the National Natural Science Foundation of China (42077336 and 41773109), Tianjin Municipal Science and Technology Bureau (18JCJQJC47100 and 19JCYBJC24000), Ministry of Education, China (T2017002), a…	52	42	46	83	351	AMER CHEMICAL SOC	WASHINGTON	1155 16TH ST, NW, WASHINGTON, DC 20036 USA	0013-936X	1520-5851	ENVIRON SCI TECHNOL	Environ. Sci. Technol.	2024-04-19	2022	56	8	5020	5028		10.1021/acs.est.1c08066	http://dx.doi.org/10.1021/acs.est.1c08066		9	Engineering, Environmental; Environmental Sciences	Science Citation Index Expanded (SCI-EXPANDED)	Engineering; Environmental Sciences & Ecology	1C5CQ	35383459		2024-04-15	WOS:000793137500033
J	Tsochatzis, ED; Berggreen, IE; Vidal, NP; Roman, L; Gika, H; Corredig, M	Tsochatzis, E. D.; Berggreen, I. E.; Vidal, N. Prieto; Roman, L.; Gika, H.; Corredig, M.	Cellular lipids and protein alteration during biodegradation of expanded polystyrene by mealworm larvae under different feeding conditions	CHEMOSPHERE	English	Article	Biodegradation of polystyrene; Yellow mealworms ( Tenebrio molitor); Lipidomics; Molecular and cellular activity; Protein alterations; UHPLC-QTOF-MS	TENEBRIO-MOLITOR; THERMAL-DEGRADATION; MOLECULAR-WEIGHT	The present study reports the biodegradation of polystyrene (PS) by mealworm (Tenebrio molitor) following different feeding regimes. Changes in lipids and protein were studied to evaluate possible differences in the growth and metabolic pathways of the insects depending on the diets. Thermo-gravimetric analysis of the excretions (frass) revealed a decrease in the molecular mass of the PS polymers…	[Tsochatzis, E. D.; Vidal, N. Prieto; Roman, L.; Corredig, M.] Aarhus Univ, Dept Food Sci, Agro Food Pk 48, DK-8200 Aarhus N, Denmark; [Tsochatzis, E. D.; Vidal, N. Prieto; Roman, L.; Corredig, M.] Aarhus Univ, Ctr Innovat Food Res, CiFOOD, Agro Food Pk 48, DK-8200 Aarhus N, Denmark; [Berggreen, I. E.] Aarhus Univ, Dept Anim Sci, Blichers Alle 20, DK-8830 Tjele, Denmark; [Vidal, N. Prieto] Aarhus…	Aarhus University; Aarhus University; Aarhus University; Aarhus University; Aristotle University of Thessaloniki	Tsochatzis, ED (corresponding author), European Food Safey Author EFSA, Via Carlo Magno 1A, I-43146 Parma, Italy.	Emmanouil.Tsochatzis@food.au.dk	Tsochatzis, Emmanouil/S-4894-2019; P. Vidal, Natalia/ABY-1971-2022; Gika, Helen/I-3638-2012	Tsochatzis, Emmanouil/0000-0002-1237-4419; P. Vidal, Natalia/0000-0002-3527-1471; Roman, Laura/0000-0002-6561-9504	European Cooperation in Science and Technology (COST) Circul-a-bility action; FOODHAY (Food and Health Open Innovation Laboratory, Danish Roadmap for Research Infrastructure)	European Cooperation in Science and Technology (COST) Circul-a-bility action; FOODHAY (Food and Health Open Innovation Laboratory, Danish Roadmap for Research Infrastructure)	The authors would like to acknowledge that this work was supported by the framework of the European Cooperation in Science and Technology (COST) Circul-a-bility action. Some of the data presented in this work was generated through accessing research infrastructure funded by FOODHAY (Food and Health Open Innovation Laboratory, Danish Roadmap for Research Infrastructure). The authors would like to …	49	14	15	3	29	PERGAMON-ELSEVIER SCIENCE LTD	OXFORD	THE BOULEVARD, LANGFORD LANE, KIDLINGTON, OXFORD OX5 1GB, ENGLAND	0045-6535	1879-1298	CHEMOSPHERE	Chemosphere	AUG	2022	300				134420	10.1016/j.chemosphere.2022.134420	http://dx.doi.org/10.1016/j.chemosphere.2022.134420	2022-04-01	11	Environmental Sciences	Science Citation Index Expanded (SCI-EXPANDED)	Environmental Sciences & Ecology	1D2QV	35367488	hybrid	2024-04-15	WOS:000793651200006
J	Arunrattiyakorn, P; Ponprateep, S; Kaennonsang, N; Charapok, Y; Punphuet, Y; Krajangsang, S; Tangteerawatana, P; Limtrakul, A	Arunrattiyakorn, Panarat; Ponprateep, Sirikwan; Kaennonsang, Nirawan; Charapok, Yoktip; Punphuet, Yotwadee; Krajangsang, Sukhumaporn; Tangteerawatana, Piyatida; Limtrakul, Anirut	Biodegradation of polystyrene by three bacterial strains isolated from the gut of Superworms (Zophobas atratus larvae)	JOURNAL OF APPLIED MICROBIOLOGY	English	Article	bacillus; biodegradation; Brevibacterium; polystyrene; pseudomonas; superworms	POLYETHYLENE; DEGRADATION; BIOFILM; MINERALIZATION; AMPLIFICATION	Aims To isolate polystyrene-degrading bacteria from the gut of superworms and investigate their ability to degrade polystyrene (PS). Methods and Results Three PS-degrading bacteria identified as Pseudomonas sp. EDB1, Bacillus sp. EDA4 and Brevibacterium sp. EDX were successfully isolated from the gut of superworms (Zophobas atratus Larvae) that ingest PS. Incubating PS with each strain for 30-day…	[Arunrattiyakorn, Panarat; Ponprateep, Sirikwan; Kaennonsang, Nirawan; Charapok, Yoktip; Punphuet, Yotwadee] Srinakharinwirot Univ, Fac Sci, Chem Dept, Bangkok 10110, Thailand; [Krajangsang, Sukhumaporn] Srinakharinwirot Univ, Fac Sci, Microbiol Dept, Bangkok, Thailand; [Tangteerawatana, Piyatida; Limtrakul, Anirut] Srinakharinwirot Univ, Fac Med, Microbiol Dept, Bangkok, Thailand	Srinakharinwirot University; Srinakharinwirot University; Srinakharinwirot University	Arunrattiyakorn, P (corresponding author), Srinakharinwirot Univ, Fac Sci, Chem Dept, Bangkok 10110, Thailand.	panarata@g.swu.ac.th		Arunrattiyakorn, Panarat/0000-0003-4301-2784	Srinakharinwirot University [024 /2563]	Srinakharinwirot University	This work is financially supported by the Srinakharinwirot University (grant No. 024 /2563). We thank the Opto-Electrochemical Sensing Research Team (OEC), the Spectroscopic and Sensing Devices Research Group and the National Electronics and Computer Technology Center (NECTEC) for technical help with WCA measurement.	43	12	13	11	79	OXFORD UNIV PRESS	OXFORD	GREAT CLARENDON ST, OXFORD OX2 6DP, ENGLAND	1364-5072	1365-2672	J APPL MICROBIOL	J. Appl. Microbiol.	APR	2022	132	4	2823	2831		10.1111/jam.15474	http://dx.doi.org/10.1111/jam.15474	2022-02-01	9	Biotechnology & Applied Microbiology; Microbiology	Science Citation Index Expanded (SCI-EXPANDED)	Biotechnology & Applied Microbiology; Microbiology	0A6MB	35119709	Bronze	2024-04-15	WOS:000762619700001
J	Pivato, AF; Miranda, GM; Prichula, J; Lima, JEA; Ligabue, RA; Seixas, A; Trentin, DS	Pivato, Andressa F.; Miranda, Gabriela M.; Prichula, Janira; Lima, Jeane E. A.; Ligabue, Rosane A.; Seixas, Adriana; Trentin, Danielle S.	Hydrocarbon-based plastics: Progress and perspectives on consumption and biodegradation by insect larvae	CHEMOSPHERE	English	Article	Hydrocarbon-based plastics; Biodegradation; Insect larvae; Larval microbiota; Waste management	COMPLETE MITOCHONDRIAL GENOME; POLYETHYLENE BIO-DEGRADATION; BEETLE TENEBRIO-MOLITOR; GALLERIA-MELLONELLA; PACKAGING MATERIALS; BACTERIAL STRAINS; POLYSTYRENE; GUT; PENETRATION; MOTH	The obvious contrast between the remarkable durability and the high consumption of plastic products leads to the deposition of at least 100 million tons of plastics per year in nature. Since 2010, several studies have shown the potential of insect larvae to biodegrade different types of plastics, at higher rates than those reported for microorganisms. This review discusses a compilation of studie…	[Pivato, Andressa F.; Prichula, Janira; Trentin, Danielle S.] Univ Fed Ciencias Saude Porto Alegre UFCSPA, Dept Ciencias Basicas Saude, Lab Microbiol Mol, Porto Alegre, RS, Brazil; [Miranda, Gabriela M.; Lima, Jeane E. A.; Ligabue, Rosane A.] Pontificia Univ Catolica Rio Grande do Sul PUCRS, Escola Politecn, Lab Organometal & Resinas, Porto Alegre, RS, Brazil; [Seixas, Adriana] Univ Fed Ciencias …	Universidade Federal de Ciencias da Saude de Porto Alegre; Pontificia Universidade Catolica Do Rio Grande Do Sul; Universidade Federal de Ciencias da Saude de Porto Alegre	Trentin, DS (corresponding author), Univ Fed Ciencias Saude Porto Alegre UFCSPA, Rua Sarmento Leite 245,Sala 204,Predio 1, BR-90050170 Porto Alegre, RS, Brazil.	daniellest@ufcspa.edu.br	Miranda, Gabriela/ITT-6997-2023; Trentin, Danielle/AFJ-8173-2022	Trentin, Danielle/0000-0002-8622-1052; Pivato, Andressa/0000-0002-0722-6745; Messias Miranda, Gabriela/0000-0003-1947-6140; Prichula, Janira/0000-0002-6767-8890	Serrapilheira Institute, Brazil [Serra-1811-262267]; UFCSPA; Serrapilheira Institute; Coordenacao de Aperfeicoamento de Pessoal de Nivel Superior -Brazil (CAPES) [001]	Serrapilheira Institute, Brazil; UFCSPA; Serrapilheira Institute; Coordenacao de Aperfeicoamento de Pessoal de Nivel Superior -Brazil (CAPES)(Coordenacao de Aperfeicoamento de Pessoal de Nivel Superior (CAPES))	This work was supported by Grant Number Serra-1811-262267 from Serrapilheira Institute, Brazil. Its contents are solely the responsibility of the authors and do not necessarily represent the official views of the Serrapilheira Institute. We acknowledge UFCSPA and Serrapilheira Institute for A.F.P. fellowships and Coordenacao de Aperfeicoamento de Pessoal de Nivel Superior -Brazil (CAPES) -Finance…	130	27	28	25	135	PERGAMON-ELSEVIER SCIENCE LTD	OXFORD	THE BOULEVARD, LANGFORD LANE, KIDLINGTON, OXFORD OX5 1GB, ENGLAND	0045-6535	1879-1298	CHEMOSPHERE	Chemosphere	APR	2022	293				133600	10.1016/j.chemosphere.2022.133600	http://dx.doi.org/10.1016/j.chemosphere.2022.133600	2022-01-01	24	Environmental Sciences	Science Citation Index Expanded (SCI-EXPANDED)	Environmental Sciences & Ecology	ZD5RL	35031254		2024-04-15	WOS:000758257100002
J	Palmer, KJ; Lauder, K; Christopher, K; Guerra, F; Welch, R; Bertuccio, AJ	Palmer, Kevin J.; Lauder, Kerri; Christopher, Kyeshaun; Guerra, Fatima; Welch, Rebecca; Bertuccio, Alex J.	Biodegradation of Expanded Polystyrene by Larval and Adult Stages of Tenebrio molitor with Varying Substrates and Beddings	ENVIRONMENTAL PROCESSES-AN INTERNATIONAL JOURNAL	English	Article	T; molitor; Mealworm; Expanded polystyrene; Biodegradation; Nutrient; Consumption rate	GROWTH; PROTEIN; MINERALIZATION; CARBOHYDRATE; CATERPILLARS; FOOD	Tenebrio molitor, a species of darkling beetle, is capable of metabolizing expanded polystyrene (EPS), a durable single-use plastic, when in its larval stage, mealworms. EPS consumption studies were conducted on mealworm, beetle, and co-culture habitats with a one-week acclimation period and a three-week experimentation period to compare the EPS consumption rate at each stage. Subsequent experime…	[Palmer, Kevin J.; Lauder, Kerri; Christopher, Kyeshaun; Guerra, Fatima; Welch, Rebecca; Bertuccio, Alex J.] Rutgers State Univ, Dept Chem & Biochem Engn, 98 Brett Rd, Piscataway, NJ 08854 USA	Rutgers University System; Rutgers University New Brunswick	Bertuccio, AJ (corresponding author), Rutgers State Univ, Dept Chem & Biochem Engn, 98 Brett Rd, Piscataway, NJ 08854 USA.	alex.bertuccio@rutgers.edu			Department of Chemical and Biochemical Engineering at Rutgers University -New Brunswick	Department of Chemical and Biochemical Engineering at Rutgers University -New Brunswick	This project has been generously supported with equipment and materials by the Department of Chemical and Biochemical Engineering at Rutgers University -New Brunswick. Research members Bright Nwanze and Isaac Schiftic assisted in habitat adjustments during some of the experiments.	41	5	5	5	28	SPRINGER INT PUBL AG	CHAM	GEWERBESTRASSE 11, CHAM, CH-6330, SWITZERLAND	2198-7491	2198-7505	ENVIRON PROCESS	Environ. Process.	MAR	2022	9	1			3	10.1007/s40710-021-00556-6	http://dx.doi.org/10.1007/s40710-021-00556-6		15	Engineering, Environmental	Emerging Sources Citation Index (ESCI)	Engineering	YG7HC		Bronze	2024-04-15	WOS:000742653700001
J	Machona, O; Chidzwondo, F; Mangoyi, R	Machona, Oleen; Chidzwondo, Farisai; Mangoyi, Rumbidzai	Tenebrio molitor: possible source of polystyrene-degrading bacteria	BMC BIOTECHNOLOGY	English	Article	Tenebrio molitor; Polystyrene; Mealworms; Biodegradation; Klebsiella oxytoca ATCC 13182; Klebsiella oxytoca NBRC 102593; Klebsiella oxytoca JCM 1665	BIODEGRADATION	Background The excessive use of polystyrene as a packaging material has resulted in a rise in environmental pollution. Polystyrene waste has continually increased water pollution, soil pollution and the closing of landfill sites since it is durable and resistant to biodegradation. Therefore, the challenge in polystyrene disposal has caused researchers to look for urgent innovative and eco-friendl…	[Machona, Oleen; Chidzwondo, Farisai; Mangoyi, Rumbidzai] Univ Zimbabwe, Dept Biotechnol & Biochem, Harare, Zimbabwe	University of Zimbabwe	Mangoyi, R (corresponding author), Univ Zimbabwe, Dept Biotechnol & Biochem, Harare, Zimbabwe.	rrumbie.2000@gmail.com	Mangoyi, Rumbidzai/AAS-1016-2020	Mangoyi, Rumbidzai/0000-0002-0663-3058				18	8	8	9	55	BMC	LONDON	CAMPUS, 4 CRINAN ST, LONDON N1 9XW, ENGLAND		1472-6750	BMC BIOTECHNOL	BMC Biotechnol.	2024-01-04	2022	22	1			2	10.1186/s12896-021-00733-3	http://dx.doi.org/10.1186/s12896-021-00733-3		12	Biotechnology & Applied Microbiology	Science Citation Index Expanded (SCI-EXPANDED)	Biotechnology & Applied Microbiology	YA8YD	34983479	gold, Green Submitted, Green Published	2024-04-15	WOS:000738611000001
J	Tsochatzis, E; Berggreen, IE; Tedeschi, F; Ntrallou, K; Gika, H; Corredig, M	Tsochatzis, Emmanouil; Berggreen, Ida Elizabeth; Tedeschi, Francesca; Ntrallou, Konstantina; Gika, Helen; Corredig, Milena	Gut Microbiome and Degradation Product Formation during Biodegradation of Expanded Polystyrene by Mealworm Larvae under Different Feeding Strategies	MOLECULES	English	Article	biodegradation of polystyrene (PS); insects; Tenebrio molitor larvae; gut microbiome; degradation compounds	TENEBRIO-MOLITOR; MINERALIZATION; IDENTIFICATION; POLYETHYLENE; SUBSTANCES	Polystyrene (PS) is a plastic polymer extensively used for food packaging. PS is difficult to decompose and has low recycling rates, resulting in its accumulation in the environment, in the form of microplastic particles causing pollution and harming oceans and wildlife. Degradation of PS by mealworms (Tenebrio molitor) has been suggested as a possible biological strategy for plastic contaminatio…	[Tsochatzis, Emmanouil; Corredig, Milena] Aarhus Univ, Dept Food Sci, Agro Food Pk 48, DK-8200 Aarhus, Denmark; [Tsochatzis, Emmanouil; Corredig, Milena] Aarhus Univ, CiFOOD Ctr Innovat Food Res, Agro Food Pk 48, DK-8200 Aarhus, Denmark; [Berggreen, Ida Elizabeth] Aarhus Univ, Dept Anim Sci, Blichers Alle 20, DK-8830 Foulum, Viborg, Denmark; [Tedeschi, Francesca] Aarhus Univ, Dept Mol Biol & Gene…	Aarhus University; Aarhus University; Aarhus University; Aarhus University; Aristotle University of Thessaloniki	Tsochatzis, E (corresponding author), Aarhus Univ, Dept Food Sci, Agro Food Pk 48, DK-8200 Aarhus, Denmark.;Tsochatzis, E (corresponding author), Aarhus Univ, CiFOOD Ctr Innovat Food Res, Agro Food Pk 48, DK-8200 Aarhus, Denmark.	Emmanouil.Tsochatzis@food.au.dk; ideb@anis.au.dk; f.tedeschi81@gmail.com; kondrallou@gmail.com; gkikae@auth.gr; mc@food.au.dk	Tsochatzis, Emmanouil/S-4894-2019; Gika, Helen/I-3638-2012	Tsochatzis, Emmanouil/0000-0002-1237-4419; Tedeschi, Francesca/0000-0002-5657-4666	European Cooperation in Science and Technology (COST) Circul-a-bility action; CiFOOD, the center of innovative foods at Aarhus University	European Cooperation in Science and Technology (COST) Circul-a-bility action; CiFOOD, the center of innovative foods at Aarhus University	The authors would like to thank Marta Volpi (ISI Food Protection, Denmark) for her help. Moreover, the authors would like to acknowledge that this work was supported by the framework of the European Cooperation in Science and Technology (COST) Circul-a-bility action, and CiFOOD, the center of innovative foods at Aarhus University.	33	13	14	10	96	MDPI	BASEL	ST ALBAN-ANLAGE 66, CH-4052 BASEL, SWITZERLAND		1420-3049	MOLECULES	Molecules	DEC	2021	26	24			7568	10.3390/molecules26247568	http://dx.doi.org/10.3390/molecules26247568		14	Biochemistry & Molecular Biology; Chemistry, Multidisciplinary	Science Citation Index Expanded (SCI-EXPANDED)	Biochemistry & Molecular Biology; Chemistry	XY1TX	34946661	gold, Green Published	2024-04-15	WOS:000736764900001
J	Réjasse, A; Waeytens, J; Deniset-Besseau, A; Crapart, N; Nielsen-Leroux, C; Sandt, C	Rejasse, Agnes; Waeytens, Jehan; Deniset-Besseau, Ariane; Crapart, Nicolas; Nielsen-Leroux, Christina; Sandt, Christophe	Plastic biodegradation: Do Galleria mellonella Larvae Bioassimilate Polyethylene? A Spectral Histology Approach Using Isotopic Labeling and Infrared Microspectroscopy	ENVIRONMENTAL SCIENCE & TECHNOLOGY	English	Article	polyethylene; plastic degradation; biodegradation; Galleria mellonella larvae; FTIR microspectroscopy; isotopic labeling; hyperspectral imaging	BIO-DEGRADATION; POLYSTYRENE; MINERALIZATION	Environmental pollution by the nearly nonbiodegradable polyethylene (PE) plastics is of major concern; thus, organisms capable of biodegrading PE are required. The larvae of the Greater Wax Moth, Galleria mellonella (Gm), were identified as a potential candidate to digest PE. In this study, we tested whether PE was metabolized by Gm larvae and could be found in their tissues. We examined the impl…	[Waeytens, Jehan] Univ Libre Bruxelles, Struct & Fonct Membranes Biol, B-1050 Brussels, Belgium; [Waeytens, Jehan; Deniset-Besseau, Ariane] Univ Paris Saclay, Inst Chim Phys, CNRS, UMR 8000, F-91405 Orsay, France; [Crapart, Nicolas] Univ Paris Saclay, INRAE, Abridge, UMR GABI 1313, F-78350 Jouy En Josas, France; [Crapart, Nicolas] Exilone, F-78990 Elancourt, France; [Rejasse, Agnes; Nielsen-Lerou…	Universite Libre de Bruxelles; Universite Paris Cite; Centre National de la Recherche Scientifique (CNRS); CNRS - Institute of Chemistry (INC); Universite Paris Saclay; Universite Paris Saclay; INRAE; AgroParisTech; Universite Paris Cite; Universite Paris Cite; AgroParisTech; Universite Paris Saclay; INRAE; SOLEIL Synchrotron	Réjasse, A (corresponding author), Univ Paris Saclay, Micalis Inst, AgroParisTech, INRAE, F-78350 Jouy En Josas, France.;Sandt, C (corresponding author), Synchrotron Soleil, SMIS Beamline, F-91192 Gif Sur Yvette, France.	agnes.rejasse@inrae.fr; sandt@synchrotron-soleil.fr	Nielsen-Leroux, Christina/GRS-3334-2022; Waeytens, Jehan/ITU-9892-2023; Sandt, Christophe/M-9806-2014	Sandt, Christophe/0000-0002-6432-2004; Waeytens, Jehan/0000-0003-3964-2986	DIM-ACAV from Region Ile de France	DIM-ACAV from Region Ile de France	The authors acknowledge the Synchrotron SOLEIL for provision of synchrotron radiation facilities and FTIR microspectroscopy equipment. The authors also acknowledge the INRAE-Jouy-en-Josas histology platform (Abridge) for the cryo-sectioning and microscopy facilities and the INRAEMICA department for the general support to C.N.-L. and A.R. The authors acknowledge Stephane Chaillou from INRAEMICALIS…	36	12	14	7	49	AMER CHEMICAL SOC	WASHINGTON	1155 16TH ST, NW, WASHINGTON, DC 20036 USA	0013-936X	1520-5851	ENVIRON SCI TECHNOL	Environ. Sci. Technol.	2024-01-04	2022	56	1	525	534		10.1021/acs.est.1c03417	http://dx.doi.org/10.1021/acs.est.1c03417	2021-12-01	10	Engineering, Environmental; Environmental Sciences	Science Citation Index Expanded (SCI-EXPANDED)	Engineering; Environmental Sciences & Ecology	ZL2HC	34932348	Green Submitted	2024-04-15	WOS:000736000400001
S	Wu, WM; Criddle, CS	Wu, Wei-Min; Criddle, Craig S.	Characterization of biodegradation of plastics in insect larvae	ENZYMATIC PLASTIC DEGRADATION	English	Review; Book Chapter			Biodegradation of plastics has been observed at rapid turnover rate by some insect larvae, especially those of Coleoptera, in particular Tenebrionidae. Tenebrio molitor larva is well studied and capable of biodegrading polystyrene (PS), polyethylene (PE), polypropylene (PP), and polyvinyl chloride (PVC) in their digestive intestine in synergy with their gut microflora. This chapter includes the m…	[Wu, Wei-Min; Criddle, Craig S.] Stanford Univ, Dept Civil & Environm Engn, Stanford, CA 94305 USA	Stanford University	Wu, WM (corresponding author), Stanford Univ, Dept Civil & Environm Engn, Stanford, CA 94305 USA.	billwu@stanford.edu	Wu, Weimin/K-1323-2019	Wu, Weimin/0000-0001-5244-0655; Criddle, Craig/0000-0002-2750-8547	Woods Institute for Environment at Stanford University [1197667-10-WTAZB]	Woods Institute for Environment at Stanford University	The authors appreciate support from the Woods Institute for Environment at Stanford University (Award 1197667-10-WTAZB) and acknowledge the use of data from publications by Dr. A.M. Brandon, Professor, R. M. Waymouth, Stanford University; Dr. S.S. Yang, Professor D.F. Xing, Harbin Institute of Technology; Mr. B.Y. Peng, Professor Y. L. Zhang, Tongji University; Professor J. Yang, Dr. Y. Yang, Bei…	22	42	43	18	126	ELSEVIER ACADEMIC PRESS INC	SAN DIEGO	525 B STREET, SUITE 1900, SAN DIEGO, CA 92101-4495 USA	0076-6879		METHOD ENZYMOL	Methods Enzymol.		2021	648		95	120		10.1016/bs.mie.2020.12.029	http://dx.doi.org/10.1016/bs.mie.2020.12.029		26	Biochemical Research Methods; Biochemistry & Molecular Biology; Biotechnology & Applied Microbiology	Book Citation Index – Science (BKCI-S); Science Citation Index Expanded (SCI-EXPANDED)	Biochemistry & Molecular Biology; Biotechnology & Applied Microbiology	BS3DE	33579419		2024-04-15	WOS:000709776500006
J	Jiang, S; Su, TT; Zhao, JJ; Wang, ZY	Jiang, Shan; Su, Tingting; Zhao, Jingjing; Wang, Zhanyong	Biodegradation of Polystyrene by Tenebrio molitor, Galleria mellonella, and Zophobas atratus Larvae and Comparison of Their Degradation Effects	POLYMERS	English	Article	biodegradation; polystyrene; comparison; gut microbes; insect larvae	GUT MICROBIOME; MINERALIZATION; POLYETHYLENE; RATES	Plastic waste pollution and its difficult degradation process have aroused widespread concern. Research has demonstrated that the larvae of Tenebrio molitor (yellow mealworm), Galleria mellonella (greater wax moth), and Zophobas atratus (superworm) possess a biodegradation ability for polystyrene (PS) within the gut microbiota of these organisms. In this study, the difference in PS degradation an…	[Jiang, Shan; Su, Tingting; Zhao, Jingjing] Liaoning Petrochem Univ, Sch Petrochem Engn, Fushun 113001, Peoples R China; [Wang, Zhanyong] Shenyang Agr Univ, Coll Biosci & Biotechnol, Dept Biotechnol, Shenyang 110866, Peoples R China	Liaoning Petrochemical University; Shenyang Agricultural University	Zhao, JJ (corresponding author), Liaoning Petrochem Univ, Sch Petrochem Engn, Fushun 113001, Peoples R China.;Wang, ZY (corresponding author), Shenyang Agr Univ, Coll Biosci & Biotechnol, Dept Biotechnol, Shenyang 110866, Peoples R China.	js18341318089@163.com; sutingting1978@126.com; zhaojingjing@lnpu.edu.cn; wangzy125@syau.edu.cn	Zhao, Xujun/IRZ-4119-2023	Wang, Zhanyong/0000-0002-0832-0952	Education Department of Liaoning Province [L2019040]; Natural Science Foundation of Liaoning Province [2020-BS-229]; Liaoning Revitalization Talents Program [XLYC1807034]; Talent Scientific Research Funds of Liaoning Petrochemical University [2019XJJL-012]	Education Department of Liaoning Province; Natural Science Foundation of Liaoning Province(Natural Science Foundation of Liaoning Province); Liaoning Revitalization Talents Program; Talent Scientific Research Funds of Liaoning Petrochemical University	FundingThis work was supported by the Education Department of Liaoning Province (Grant Number L2019040), the Natural Science Foundation of Liaoning Province (Grant Number 2020-BS-229), the Liaoning Revitalization Talents Program (Grant Number XLYC1807034), and the Talent Scientific Research Funds of Liaoning Petrochemical University (Grant Number 2019XJJL-012).	33	29	31	10	76	MDPI	BASEL	ST ALBAN-ANLAGE 66, CH-4052 BASEL, SWITZERLAND		2073-4360	POLYMERS-BASEL	Polymers	OCT	2021	13	20			3539	10.3390/polym13203539	http://dx.doi.org/10.3390/polym13203539		13	Polymer Science	Science Citation Index Expanded (SCI-EXPANDED)	Polymer Science	WU8QM	34685298	Green Published, gold	2024-04-15	WOS:000716804100001
J	Bulak, P; Proc, K; Pytlak, A; Puszka, A; Gawdzik, B; Bieganowski, A	Bulak, Piotr; Proc, Kinga; Pytlak, Anna; Puszka, Andrzej; Gawdzik, Barbara; Bieganowski, Andrzej	Biodegradation of Different Types of Plastics by Tenebrio molitor Insect	POLYMERS	English	Article	mealworm; waste management; entomoremediation; bioremediation	POLYETHYLENE; POLYSTYRENE; DEGRADATION; WASTES; LARVAE	Looking for new, sustainable ways to utilize plastics is still a very pertinent topic considering the amount of plastics produced in the world. One of the newest and intriguing possibility is the use of insects in biodegradation of plastics, which can be named entomoremediation. The aim of this work was to demonstrate the ability of the insect Tenebrio molitor to biodegrade different, real plasti…	[Bulak, Piotr; Proc, Kinga; Pytlak, Anna; Bieganowski, Andrzej] Polish Acad Sci, Inst Agrophys, Dogwiadczalna 4, PL-20290 Lublin, Poland; [Puszka, Andrzej; Gawdzik, Barbara] Maria Curie Sklodowska Univ Lublin, Fac Chem, Inst Chem Sci, Dept Polymer Chem, Gliniana 33, PL-20614 Lublin, Poland	Polish Academy of Sciences; Bohdan Dobrzanski Institute of Agrophysics of the Polish Academy of Sciences; Maria Curie-Sklodowska University	Bulak, P (corresponding author), Polish Acad Sci, Inst Agrophys, Dogwiadczalna 4, PL-20290 Lublin, Poland.	p.bulak@ipan.lublin.pl; k.proc@ipan.lublin.pl; a.pytlak@ipan.lublin.pl; andrzej.puszka@umcs.pl; barbara.gawdzik@poczta.umcs.lublin.pl; a.bieganowski@ipan.lublin.pl	Pytlak, Anna M/P-9642-2018; Pytlak, Anna/KHT-5623-2024; Gawdzik, Barbara/ABG-2068-2020; Bulak, Piotr/J-2187-2019	Pytlak, Anna/0000-0001-7941-1766; Gawdzik, Barbara/0000-0003-4856-0309; Bulak, Piotr/0000-0002-0611-002X; Bieganowski, Andrzej/0000-0002-3571-3241	National Science Centre, Poland [2019/35/D/NZ9/01835]	National Science Centre, Poland(National Science Centre, Poland)	This research was partially founded by the National Science Centre, Poland, grant number 2019/35/D/NZ9/01835. The APC have been granted by MDPI.	54	26	27	12	68	MDPI	BASEL	ST ALBAN-ANLAGE 66, CH-4052 BASEL, SWITZERLAND		2073-4360	POLYMERS-BASEL	Polymers	OCT	2021	13	20			3508	10.3390/polym13203508	http://dx.doi.org/10.3390/polym13203508		16	Polymer Science	Science Citation Index Expanded (SCI-EXPANDED)	Polymer Science	WU2NH	34685267	gold, Green Published	2024-04-15	WOS:000716386600001
J	Saikia, SS; Borah, BK; Baruah, G; Rokozeno; Deka, MK	Saikia, Silpi Shikha; Borah, Basanta Kumar; Baruah, Geetanjali; Rokozeno; Deka, Mukul Kumar	Characterization of the gut microbes of greater wax moth (Galleria mellonella Linnaeus) shows presence of potential polymer degraders	FOLIA MICROBIOLOGICA	English	Article		SP NOV.; BIODEGRADATION; POLYSTYRENE; DEGRADATION; BACTERIUM; MINERALIZATION; MICROORGANISMS; DIVERSITY; DIGESTION; INSECTS	Greater wax moth (GWM), Galleria mellonella (Lepidoptera: Pyralidae), is a highly destructive honey bee pest prevalent throughout the world. It is considered as a major factor to the alarming decline in honey bee population. GWM destroys active honey combs as it feeds on the beeswax and lays eggs in bee hives, and the primary food of their larva is beeswax. Beeswax is a polymer composed mainly of…	[Saikia, Silpi Shikha; Borah, Basanta Kumar] Assam Agr Univ, Dept Agr Biotechnol, Jorhat 785013, Assam, India; [Rokozeno; Deka, Mukul Kumar] Assam Agr Univ, Dept Entomol, Jorhat 785013, Assam, India; [Baruah, Geetanjali] Assam Sci Technol & Environm Council, Environm Div, Gauhati 781005, Assam, India	Assam Agricultural University; Assam Agricultural University	Borah, BK (corresponding author), Assam Agr Univ, Dept Agr Biotechnol, Jorhat 785013, Assam, India.	basantabora@gmail.com	Baruah, Geetanjali/AAH-6659-2019	Baruah, Geetanjali/0000-0002-8654-1478; borah, basanta/0000-0003-2046-5430	ICAR	ICAR(Indian Council of Agricultural Research (ICAR))	R and MKD received financial support from ICAR.	52	5	6	3	34	SPRINGER	DORDRECHT	VAN GODEWIJCKSTRAAT 30, 3311 GZ DORDRECHT, NETHERLANDS	0015-5632	1874-9356	FOLIA MICROBIOL	Folia Microbiol.	FEB	2022	67	1	133	141		10.1007/s12223-021-00925-6	http://dx.doi.org/10.1007/s12223-021-00925-6	2021-10-01	9	Biotechnology & Applied Microbiology; Microbiology	Science Citation Index Expanded (SCI-EXPANDED)	Biotechnology & Applied Microbiology; Microbiology	YC8WD	34628573		2024-04-15	WOS:000705131300001
J	Wang, S; Shi, W; Huang, ZC; Zhou, NH; Xie, YL; Tang, Y; Hu, FL; Liu, GX; Zheng, HQ	Wang, Shuai; Shi, Wei; Huang, Zhichu; Zhou, Nihong; Xie, Yanling; Tang, Yu; Hu, Fuliang; Liu, Guangxu; Zheng, Huoqing	Complete digestion/biodegradation of polystyrene microplastics by greater wax moth (Galleria mellonella) larvae: Direct in vivo evidence, gut microbiota independence, and potential metabolic pathways	JOURNAL OF HAZARDOUS MATERIALS	English	Article	Biodegradation; Galleria mellonella; Gut microbiota; Metabolomics; Polystyrene	BIODEGRADATION; POLYETHYLENE; MINERALIZATION	Biodegradation of plastic polymers by plastic-eating insects such as the greater wax moth (Galleria mellonella) might be promising for reducing plastic pollution, but direct in vivo evidence along with the related metabolic pathways and role of gut microbiota require further investigation. In this study, we investigated the in vivo degradation process, underlying potential metabolic pathways, and…	[Wang, Shuai; Shi, Wei; Huang, Zhichu; Zhou, Nihong; Xie, Yanling; Tang, Yu; Hu, Fuliang; Liu, Guangxu; Zheng, Huoqing] Zhejiang Univ, Coll Anim Sci, Zijingang Campus,866 Yuhangtang Rd, Hangzhou 310058, Zhejiang, Peoples R China	Zhejiang University	Zheng, HQ (corresponding author), Zhejiang Univ, Coll Anim Sci, Zijingang Campus,866 Yuhangtang Rd, Hangzhou 310058, Zhejiang, Peoples R China.	hqzheng@zju.edu.cn	Shi, Wei/P-2846-2019	Wang, Shuai/0000-0003-0801-0417; Shi, Wei/0000-0003-0811-2165	National Key R&D Program of China [2018YFD0900603]; National Natural Science Foundation of China [32002237]; China Agriculture Research System of MOF and MARA [CARS-44]	National Key R&D Program of China; National Natural Science Foundation of China(National Natural Science Foundation of China (NSFC)); China Agriculture Research System of MOF and MARA	We are especially grateful to the four anonymous reviewers for their constructive comments. We thank Prof. Zhisheng Fu, Dr. Xiaodan Wu, and Dr. Zhiwei Ge for their assistance in GPC and liquid chromatography analyses, Prof. Xiaofeng Li for the discussion of the metabolic routes, and the Experimental Teaching Centre, College of Animal Sciences, Zhejiang University for providing access to their ins…	53	46	47	22	222	ELSEVIER	AMSTERDAM	RADARWEG 29, 1043 NX AMSTERDAM, NETHERLANDS	0304-3894	1873-3336	J HAZARD MATER	J. Hazard. Mater.	2024-02-05	2022	423				127213	10.1016/j.jhazmat.2021.127213	http://dx.doi.org/10.1016/j.jhazmat.2021.127213	2021-09-01	14	Engineering, Environmental; Environmental Sciences	Science Citation Index Expanded (SCI-EXPANDED)	Engineering; Environmental Sciences & Ecology	WC5ZN	34844347		2024-04-15	WOS:000704336300001
J	Tan, MX; Zhang, HT; Chi, J	Tan, Mingxia; Zhang, Haitong; Chi, Jie	Responses of bioavailability and degradation of phenanthrene in soils with or without earthworms to the addition of mixed particles of biochar and polyethylene	JOURNAL OF SOILS AND SEDIMENTS	English	Article	Microplastic; Biochar; Dissolved organic carbon (DOC); Earthworm; Polycyclic aromatic hydrocarbons; Degradation	POLYCYCLIC AROMATIC-HYDROCARBONS; ORGANIC-COMPOUNDS; CARBON NANOTUBES; STRONG SORPTION; BLACK CARBON; MICROPLASTICS; TOXICITY; BIOACCUMULATION; CONTAMINANTS; NAPHTHALENE	Purpose In the natural environment, microplastics and biochar are normally coexistent. However, interactions between them on bioavailability and degradation of organic pollutants in soils are not clear. Materials and methods Here, wheat straw biochar produced at 400 degrees C (BC) and polyethylene (PE) with particle size ranges of 840-2000 and 104-178 mu m were selected and named as LBC, SBC, LPE…	[Tan, Mingxia; Zhang, Haitong; Chi, Jie] Tianjin Univ, Sch Environm Sci & Engn, Tianjin 300350, Peoples R China	Tianjin University	Chi, J (corresponding author), Tianjin Univ, Sch Environm Sci & Engn, Tianjin 300350, Peoples R China.	cjiechi@163.com						55	2	3	13	152	SPRINGER HEIDELBERG	HEIDELBERG	TIERGARTENSTRASSE 17, D-69121 HEIDELBERG, GERMANY	1439-0108	1614-7480	J SOIL SEDIMENT	J. Soils Sediments	JAN	2022	22	1	185	195		10.1007/s11368-021-03071-1	http://dx.doi.org/10.1007/s11368-021-03071-1	2021-09-01	11	Environmental Sciences; Soil Science	Science Citation Index Expanded (SCI-EXPANDED)	Environmental Sciences & Ecology; Agriculture	YC9HG			2024-04-15	WOS:000696764000001
J	Jiang, S; Su, TT; Zhao, JJ; Wang, ZY	Jiang, Shan; Su, Tingting; Zhao, Jingjing; Wang, Zhanyong	Isolation, Identification, and Characterization of Polystyrene-Degrading Bacteria From the Gut of Galleria Mellonella (Lepidoptera: Pyralidae) Larvae	FRONTIERS IN BIOENGINEERING AND BIOTECHNOLOGY	English	Article	galleria mellonella; gut microbiome; polystyrene; biodegradation; massilia sp	SP NOV.; BIOFILM FORMATION; BIODEGRADATION; DEGRADATION; POLYETHYLENE; METABOLISM; PLASTICS	Polystyrene (PS) is a widely used petroleum-based plastic, that pollutes the environment because it is difficult to degrade. In this study, a PS degrading bacterium identified as Massilia sp. FS1903 was successfully isolated from the gut of Galleria mellonella (Lepidoptera: Pyralidae) larvae that were fed with PS foam. Scanning electron microscopy and X-ray energy dispersive spectrometry showed t…	[Jiang, Shan; Su, Tingting; Zhao, Jingjing] Liaoning Petrochem Univ, Sch Petrochem Engn, Fushun, Peoples R China; [Wang, Zhanyong] Shenyang Agr Univ, Coll Biosci & Biotechnol, Dept Biotechnol, Shenyang, Peoples R China	Liaoning Petrochemical University; Shenyang Agricultural University	Zhao, JJ (corresponding author), Liaoning Petrochem Univ, Sch Petrochem Engn, Fushun, Peoples R China.;Wang, ZY (corresponding author), Shenyang Agr Univ, Coll Biosci & Biotechnol, Dept Biotechnol, Shenyang, Peoples R China.	jingjing6180@126.com; wangzy125@gmail.com	Zhao, Xujun/IRZ-4119-2023	Wang, Zhanyong/0000-0002-0832-0952	Education Department of Liaoning Province [L2019040]; Natural Science Foundation of Liaoning Province [2020-BS-229]; Liaoning Revitalization Talents Program [XLYC1807034]; Talent Scientific Research Funds of Liaoning Petrochemical University [2019XJJL-012]	Education Department of Liaoning Province; Natural Science Foundation of Liaoning Province(Natural Science Foundation of Liaoning Province); Liaoning Revitalization Talents Program; Talent Scientific Research Funds of Liaoning Petrochemical University	Funding This work was supported by the Education Department of Liaoning Province (L2019040); the Natural Science Foundation of Liaoning Province (2020-BS-229); Liaoning Revitalization Talents Program (XLYC1807034); the Talent Scientific Research Funds of Liaoning Petrochemical University (2019XJJL-012).	40	23	24	10	91	FRONTIERS MEDIA SA	LAUSANNE	AVENUE DU TRIBUNAL FEDERAL 34, LAUSANNE, CH-1015, SWITZERLAND	2296-4185		FRONT BIOENG BIOTECH	Front. Bioeng. Biotechnol.	2024-08-18	2021	9					10.3389/fbioe.2021.736062	http://dx.doi.org/10.3389/fbioe.2021.736062		9	Biotechnology & Applied Microbiology; Engineering, Biomedical	Science Citation Index Expanded (SCI-EXPANDED)	Biotechnology & Applied Microbiology; Engineering	UN4GI	34485265	gold, Green Published	2024-04-15	WOS:000693974100001
J	Mao, MM; Liu, YF; Cao, YB; Liu, X; Weng, XX; Ruan, YM	Mao, Minmin; Liu, Yafei; Cao, Yibin; Liu, Xia; Weng, Xuexiang; Ruan, Yongming	IDENTIFICATION AND CHARACTERIZATION OF POLYETHYLENE-DEGRADING MICROORGANISMS IN THE INTESTINAL TRACT OF LARVAE OF THE GREATER WAX MOTH, GALLERIA MELLONELLA L.	FRESENIUS ENVIRONMENTAL BULLETIN	English	Article	Polyethylene biodegradation; Galleria mellonella; Scanning electron microscope; Fourier transform infrared spectroscopy; X-ray photoelectron spectroscopy	BIODEGRADATION; POLYSTYRENE; DEGRADATION; MICROBIOTA; BACTERIUM; GUTS	Plastic easily accumulates in the environment and is resistant to natural degradation. Biodegradation of plastics is the main way to manage plastic pollution. Polyethylene (PE) is the most common plastic in everyday life. Insects are of recent interest for plastic degradation. Galleria mellonella (L.) (Lepidoptera: Pyralidae) larvae can degrade polyethylene into ethylene glycol. However, the unde…	[Mao, Minmin; Liu, Yafei; Cao, Yibin; Liu, Xia; Weng, Xuexiang; Ruan, Yongming] Zhejiang Normal Univ, Coll Chem & Life Sci, Jinhua 321004, Zhejiang, Peoples R China; [Ruan, Yongming] Key Lab Wildlife Biotechnol & Conservat & Utiliza, Jinhua 321004, Zhejiang, Peoples R China	Zhejiang Normal University	Ruan, YM (corresponding author), Zhejiang Normal Univ, Coll Chem & Life Sci, Jinhua 321004, Zhejiang, Peoples R China.	ruanym@zjnu.cn	Mao, Min/HOC-8768-2023		Zhejiang Provincial Natural Science Foundation of China [LCN18C040001]	Zhejiang Provincial Natural Science Foundation of China(Natural Science Foundation of Zhejiang Province)	This work was supported by Zhejiang Provincial Natural Science Foundation of China under Grant No. LCN18C040001.	32	0	0	1	24	PARLAR SCIENTIFIC PUBLICATIONS (P S P)	FREISING	ANGERSTR. 12, 85354 FREISING, GERMANY	1018-4619	1610-2304	FRESEN ENVIRON BULL	Fresenius Environ. Bull.		2021	30	7	8423	8431					9	Environmental Sciences	Science Citation Index Expanded (SCI-EXPANDED)	Environmental Sciences & Ecology	TN0CK			2024-04-15	WOS:000675912500050
J	Sanchez-Hernandez, JC	Sanchez-Hernandez, Juan C.	A toxicological perspective of plastic biodegradation by insect larvae	COMPARATIVE BIOCHEMISTRY AND PHYSIOLOGY C-TOXICOLOGY & PHARMACOLOGY	English	Review	Microplastics; Nanoplastics; Biodegradation; Digestive system; Immunotoxicity; Frass; Gut microbiome	YELLOW MEALWORMS LARVAE; POLYSTYRENE NANOPARTICLES; HERMETIA-ILLUCENS; IMMUNE-RESPONSE; GUT MICROBIOTA; CO-DIET; MICROPLASTICS; ENVIRONMENT; CORONA; POLYETHYLENE	Larvae of some insect species (Coleoptera and Lepidoptera) can consume and biodegrade synthetic polymers, including polyethylene, polystyrene, polyvinyl chloride, and polypropylene. Multiple chemical (polymer mass loss and shift of the molecular weight, alterations in chemical functionality, formation of biodegraded intermediates, CO2 production), physical (surface hydrophobicity, thermal analysi…	[Sanchez-Hernandez, Juan C.] Univ Castilla La Mancha, Fac Environm Sci & Biochem, Lab Ecotoxicol, Toledo 45071, Spain	Universidad de Castilla-La Mancha	Sanchez-Hernandez, JC (corresponding author), Univ Castilla La Mancha, Fac Environm Sci & Biochem, Lab Ecotoxicol, Toledo 45071, Spain.	juancarlos.sanchez@uclm.es	Sanchez-Hernandez, Juan C./E-8928-2011	Sanchez-Hernandez, Juan C./0000-0002-8295-0979	Spanish Ministerio de Ciencia, Innovaci 'on y Universidades [PGC2018-098851-B-I00]; Junta de Castilla-La Mancha [SBPLY/19/180501/000259]	Spanish Ministerio de Ciencia, Innovaci 'on y Universidades(Spanish Government); Junta de Castilla-La Mancha	This research was supported by the Spanish Ministerio de Ciencia, Innovaci ' on y Universidades (grant no. PGC2018-098851-B-I00) and the Junta de Castilla-La Mancha (grant no. SBPLY/19/180501/000259). I gratefully acknowledge Ilaria Corsi, Gianluca Tettamanti, Wei-Min Wu, Carlos Barata, Carlo Polidori and two anonymous reviewers for their valuable comments that have significantly improved this ar…	168	33	36	24	146	ELSEVIER SCIENCE INC	NEW YORK	STE 800, 230 PARK AVE, NEW YORK, NY 10169 USA	1532-0456	1878-1659	COMP BIOCHEM PHYS C	Comp. Biochem. Physiol. C-Toxicol. Pharmacol.	OCT	2021	248				109117	10.1016/j.cbpc.2021.109117	http://dx.doi.org/10.1016/j.cbpc.2021.109117	2021-06-01	19	Biochemistry & Molecular Biology; Endocrinology & Metabolism; Toxicology; Zoology	Science Citation Index Expanded (SCI-EXPANDED)	Biochemistry & Molecular Biology; Endocrinology & Metabolism; Toxicology; Zoology	TZ1YO	34186180		2024-04-15	WOS:000684272700004
J	Luo, LP; Wang, YM; Guo, HQ; Yang, YH; Qi, N; Zhao, X; Gao, SH; Zhou, AF	Luo, Liping; Wang, Yumeng; Guo, Hongqin; Yang, Yuhang; Qi, Nan; Zhao, Xin; Gao, Shuhong; Zhou, Aifen	Biodegradation of foam plastics by Zophobas atratus larvae (Coleoptera: Tenebrionidae) associated with changes of gut digestive enzymes activities and microbiome	CHEMOSPHERE	English	Article	Plastic biodegradation; Zophobas atratus; Foam plastics; Gut microbiome; Digestive enzyme activity	DEGRADATION; PROSPECTS	In order to uncover the plastic types that superworm Zophobas atratus can degrade and the underlying changes associated with plastics consumption, three types of plastics including polystyrene (PS), polyethylene (PE) and polyurethane (PU) foam were used as sole feedstock to feed the superworm larvae for 35 days with bran as control. Compared to the control, PS- or PU-fed larvae showed 100% surviv…	[Luo, Liping; Wang, Yumeng; Guo, Hongqin; Yang, Yuhang; Qi, Nan; Zhao, Xin] Northeastern Univ, Sch Resources & Civil Engn, POB 265,11,Lane 3,Wenhua Rd, Shenyang 110819, Liaoning, Peoples R China; [Luo, Liping; Wang, Yumeng; Guo, Hongqin; Yang, Yuhang; Qi, Nan; Zhao, Xin] Northeastern Univ, Sci & Technol Innovat Ctr Smart Water & Resource, Shenyang 110819, Peoples R China; [Gao, Shuhong] Harbin In…	Northeastern University - China; Northeastern University - China; Harbin Institute of Technology; University of Oklahoma System; University of Oklahoma - Norman	Zhao, X (corresponding author), Northeastern Univ, Sch Resources & Civil Engn, POB 265,11,Lane 3,Wenhua Rd, Shenyang 110819, Liaoning, Peoples R China.	zhaoxin@mail.neu.edu.cn	Zhao, Xin/JDC-5296-2023	Zhao, Xin/0000-0001-6071-4433; Guo, Hongqin/0000-0001-5117-7437	Fundamental Research Funds for Central Universities, China [N182508026]; Research and Development Project of Liaoning Province, China [2019JH2/10300051]	Fundamental Research Funds for Central Universities, China; Research and Development Project of Liaoning Province, China	The research was supported by Fundamental Research Funds for Central Universities, China (N182508026), and Research and Development Project of Liaoning Province, China (2019JH2/10300051). We are grateful to the test services from Sangon Biotech (Shanghai) Co., Ltd. and Analytical and Testing Center of Northeastern University. We also appreciate Dr. Ning Zhang from Stanford University and Professo…	26	38	43	17	112	PERGAMON-ELSEVIER SCIENCE LTD	OXFORD	THE BOULEVARD, LANGFORD LANE, KIDLINGTON, OXFORD OX5 1GB, ENGLAND	0045-6535	1879-1298	CHEMOSPHERE	Chemosphere	NOV	2021	282				131006	10.1016/j.chemosphere.2021.131006	http://dx.doi.org/10.1016/j.chemosphere.2021.131006	2021-06-01	7	Environmental Sciences	Science Citation Index Expanded (SCI-EXPANDED)	Environmental Sciences & Ecology	TR8TC	34118623		2024-04-15	WOS:000679231800009
J	Yang, SS; Ding, MQ; Zhang, ZR; Ding, J; Bai, SW; Cao, GL; Zhao, L; Pang, JW; Xing, DF; Ren, NQ; Wu, WM	Yang, Shan-Shan; Ding, Meng-Qi; Zhang, Zhi-Rong; Ding, Jie; Bai, Shun-Wen; Cao, Guang-Li; Zhao, Lei; Pang, Ji-Wei; Xing, De-Feng; Ren, Nan-Qi; Wu, Wei-Min	Confirmation of biodegradation of low-density polyethylene in dark- versus yellow- mealworms (larvae of Tenebrio obscurus versus Tenebrio molitor) via. gut microbe-independent depolymerization	SCIENCE OF THE TOTAL ENVIRONMENT	English	Article	Polyethylene; Biodegradation; Mealworms; Tenebrio obscurus; Tenebrio molitor; Gut microbiome	POLYSTYRENE; DEGRADATION; WAX; MINERALIZATION; METABOLISM; FILMS; L.	Tenebrio obscurus (Coleoptera: Tenebrionidae) larvae are capable of biodegrading polystyrene (PS) but their capacity for polyethylene (PE) degradation and pattern of depolymerization remains unknown. This study fed the larvae of T. obscurus and Tenebrio molitor, which have PE degrading capacity, two commercial low-density PE (LDPE) foams i.e., PE-1 and PE-2, with respective number-average molecul…	[Yang, Shan-Shan; Ding, Meng-Qi; Ding, Jie; Bai, Shun-Wen; Cao, Guang-Li; Zhao, Lei; Xing, De-Feng; Ren, Nan-Qi] Harbin Inst Technol, Sch Environm, State Key Lab Urban Water Resource & Environm, Harbin 150090, Peoples R China; [Zhang, Zhi-Rong] Northeast Forestry Univ, Coll Wildlife & Protected Area, Harbin 150040, Peoples R China; [Pang, Ji-Wei] China Energy Conservat & Environm Protect Grp, Bei…	Harbin Institute of Technology; Northeast Forestry University - China; Stanford University	Yang, SS (corresponding author), Harbin Inst Technol, Sch Environm, State Key Lab Urban Water Resource & Environm, Harbin 150090, Peoples R China.;Wu, WM (corresponding author), Stanford Univ, Ctr Sustainable Dev & Global Competitiveness, William & Cloy Codiga Resource Recovery Ctr, Dept Civil & Environm Engn,Dept Chem, Stanford, CA 94305 USA.	shanshanyang@hit.edu.cn; billwu@stanford.edu.cn	Zhao, Lei/GPK-0391-2022; LI, WEI/ISS-1208-2023; zhang, zhi/HPH-4905-2023; Wu, Weimin/K-1323-2019	Zhao, Lei/0000-0002-1779-4711; Wu, Weimin/0000-0001-5244-0655	National Natural Science Foundation of China [51778175]; National Key Research and Development Program of China [2019YFD1100204]; Open Project of State Key Laboratory of Urban Water Resource and Environment [ES201906]; Woods Institute for Environment at Stanford University [1197667-10-WTAZB]	National Natural Science Foundation of China(National Natural Science Foundation of China (NSFC)); National Key Research and Development Program of China; Open Project of State Key Laboratory of Urban Water Resource and Environment; Woods Institute for Environment at Stanford University	This work was supported by the National Natural Science Founda-tion of China (Grant No. 51778175) ; the National Key Research and Development Program of China (2019YFD1100204) ; the Open Project of State Key Laboratory of Urban Water Resource and Environment (Grant No. ES201906) . Dr. W.-M. Wu appreciates the financial support by the Woods Institute for Environment at Stanford University (Award 1…	54	37	39	19	104	ELSEVIER	AMSTERDAM	RADARWEG 29, 1043 NX AMSTERDAM, NETHERLANDS	0048-9697	1879-1026	SCI TOTAL ENVIRON	Sci. Total Environ.	2024-10-01	2021	789				147915	10.1016/j.scitotenv.2021.147915	http://dx.doi.org/10.1016/j.scitotenv.2021.147915	2021-05-01	14	Environmental Sciences	Science Citation Index Expanded (SCI-EXPANDED)	Environmental Sciences & Ecology	TP4FK	34049145		2024-04-15	WOS:000677550300014
J	Tsochatzis, ED; Berggreen, IE; Norgaard, JV; Theodoridis, G; Dalsgaard, TK	Tsochatzis, E. D.; Berggreen, I. E.; Norgaard, J., V; Theodoridis, G.; Dalsgaard, T. K.	Biodegradation of expanded polystyrene by mealworm larvae under different feeding strategies evaluated by metabolic profiling using GC-TOF-MS	CHEMOSPHERE	English	Article	Polystyrene; Bio-degradation; Yellow mealworms; Chemical content; Metabolomics; GC-TOE-MS	TENEBRIO-MOLITOR; MINERALIZATION; POLYETHYLENE; PATHWAY	The present study investigated the biodegradation of polystyrene (PS) plastic by mealworm (Tenebrio molitor) on different diets followed by untargeted screening of larvae gut intestine tissue and frass (manure and feed residuals) to investigate the existence of polymer-generated organic residues. Three different diets, consisting of PS, rolled barley and water were tested. PS degradation rates ra…	[Tsochatzis, E. D.; Dalsgaard, T. K.] Aarhus Univ, Dept Food Sci, Agro Food Pk 48, DK-8200 Aarhus N, Denmark; [Tsochatzis, E. D.; Dalsgaard, T. K.] Aarhus Univ, Ctr Innovat Food Res, CiFOOD, Agro Food Pk 48, DK-8200 Aarhus N, Denmark; [Dalsgaard, T. K.] Aarhus Univ, Ctr Circular Bioecon, CBIO, Blichers Alle 20, DK-8800 Tjele, Denmark; [Berggreen, I. E.; Norgaard, J., V] Aarhus Univ, Dept Anim Sci…	Aarhus University; Aarhus University; Aarhus University; Aarhus University; Aristotle University of Thessaloniki	Tsochatzis, ED (corresponding author), Aarhus Univ, Dept Food Sci, Agro Food Pk 48, DK-8200 Aarhus N, Denmark.	emmanouil.tsochatzis@food.au.dk	Dalsgaard, Trine K/A-1701-2017; Tsochatzis, Emmanouil/S-4894-2019	Tsochatzis, Emmanouil/0000-0002-1237-4419; Berggreen, Ida Elisabeth/0000-0002-8546-6517; Norgaard, Jan V/0000-0002-0580-0184	project FoodOmicsGR_RI Comprehensive Characterization of Foods [MIS 5029057]; Operational Programme Competitiveness, Entrepreneurship and Innovation (NSRF); European Union (European Regional Development Fund)	project FoodOmicsGR_RI Comprehensive Characterization of Foods; Operational Programme Competitiveness, Entrepreneurship and Innovation (NSRF); European Union (European Regional Development Fund)(European Union (EU))	The authors would like to thank Dr. Joerg Stroka, and Dr. Joao Alberto Lopes from the European Commission (Joint Research Centre>, Directorate F-Health, Consumers and Reference Materials), as well as Assistant Professor Helen Gika (Aristotle University of Thessaloniki) for their help and support for the realization of this work. Georgios Theodoridis acknowledges support from the project FoodOmics…	43	24	26	4	62	PERGAMON-ELSEVIER SCIENCE LTD	OXFORD	THE BOULEVARD, LANGFORD LANE, KIDLINGTON, OXFORD OX5 1GB, ENGLAND	0045-6535	1879-1298	CHEMOSPHERE	Chemosphere	OCT	2021	281				130840	10.1016/j.chemosphere.2021.130840	http://dx.doi.org/10.1016/j.chemosphere.2021.130840	2021-05-01	10	Environmental Sciences	Science Citation Index Expanded (SCI-EXPANDED)	Environmental Sciences & Ecology	SX9BK	34023760	Green Published, hybrid	2024-04-15	WOS:000665491400065
J	Lou, Y; Li, YR; Lu, BY; Liu, Q; Yang, SS; Liu, BF; Ren, NQ; Wu, WM; Xing, DF	Lou, Yu; Li, Yiran; Lu, Baiyun; Liu, Qiang; Yang, Shan-Shan; Liu, Bingfeng; Ren, Nanqi; Wu, Wei-Min; Xing, Defeng	Response of the yellow mealworm (Tenebrio molitor) gut microbiome to diet shifts during polystyrene and polyethylene biodegradation	JOURNAL OF HAZARDOUS MATERIALS	English	Article	Plastic biodegradation; Mealworms; Gut microbiome; Plastic-degrading bacteria; Diet shifting	PLASTIC DEBRIS; DETERMINISTIC PROCESSES; SP-NOV.; DEGRADATION; MINERALIZATION; POLLUTION; INSECTS; LARVAE; LIFE	Plastic biodegradation by mealworm is regarded as an emerging strategy for plastic disposal. In this study, the polystyrene (PS) and low density polyethylene (LDPE) degradation efficiency by yellow mealworms (Tenebrio molitor larvae) supplemented with bran and the effects of plastics on the gut core microbiome were explored to construct a circular and continuous reactor for plastic biodegradation…	[Lou, Yu; Li, Yiran; Lu, Baiyun; Liu, Qiang; Yang, Shan-Shan; Liu, Bingfeng; Ren, Nanqi; Xing, Defeng] Harbin Inst Technol, Sch Environm, State Key Lab Urban Water Resource & Environm, Harbin 150090, Peoples R China; [Li, Yiran; Wu, Wei-Min] Stanford Univ, Ctr Sustainable Dev & Global Competitiveness, William & Cloy Codiga Resource Recovery Ctr, Dept Civil & Environm Engn, Stanford, CA 94305 USA	Harbin Institute of Technology; Stanford University	Xing, DF (corresponding author), Harbin Inst Technol, Sch Environm, State Key Lab Urban Water Resource & Environm, Harbin 150090, Peoples R China.	dxing@hit.edu.cn	Wu, Weimin/K-1323-2019	Wu, Weimin/0000-0001-5244-0655	National Natural Science Foundation of China [31870114]; State Key Laboratory of Urban Water Resource and Environment (Harbin Institute of Technology) [2019DX02]; Heilongjiang Touyan Innovation Team Program [HIT-SE-02-02]	National Natural Science Foundation of China(National Natural Science Foundation of China (NSFC)); State Key Laboratory of Urban Water Resource and Environment (Harbin Institute of Technology)(Harbin Institute of Technology); Heilongjiang Touyan Innovation Team Program	The authors appreciate the suggestions and support by Professor Craig S. Criddle, Stanford University. This study was supported by the National Natural Science Foundation of China (No. 31870114), the State Key Laboratory of Urban Water Resource and Environment (Harbin Institute of Technology) (No. 2019DX02), and the Heilongjiang Touyan Innovation Team Program (HIT-SE-02-02).	63	52	57	30	236	ELSEVIER	AMSTERDAM	RADARWEG 29, 1043 NX AMSTERDAM, NETHERLANDS	0304-3894	1873-3336	J HAZARD MATER	J. Hazard. Mater.	2024-08-15	2021	416				126222	10.1016/j.jhazmat.2021.126222	http://dx.doi.org/10.1016/j.jhazmat.2021.126222	2021-05-01	11	Engineering, Environmental; Environmental Sciences	Science Citation Index Expanded (SCI-EXPANDED)	Engineering; Environmental Sciences & Ecology	SW8QS	34492977		2024-04-15	WOS:000664779900003
J	Zhu, P; Pan, XS; Li, XW; Liu, XK; Liu, Q; Zhou, J; Dai, XH; Qian, GR	Zhu, Ping; Pan, Xusheng; Li, Xiaowei; Liu, Xiankai; Liu, Qiang; Zhou, John; Dai, Xiaohu; Qian, Guangren	Biodegradation of plastics from waste electrical and electronic equipment by greater wax moth larvae (Galleria mellonella)	JOURNAL OF CLEANER PRODUCTION	English	Article	Waste electrical and electronic equipment; plastics; Biodegradation; Galleria mellonella larvae; Gut microorganisms	POLYETHYLENE BIO-DEGRADATION; RIGID POLYURETHANE FOAM; POLYSTYRENE; MANAGEMENT; PYROLYSIS; WEEE; MINERALIZATION; DEHALOGENATION	Disposal of the increasing amount of the plastics from waste electrical and electronic equipment (WEEE) is of great concern. In this study, biodegradation feasibility of waste rigid polyurethane (WRPU), waste polystyrene (WPS) and waste acrylonitrile-butadiene-styrene (WABS) from WEEE by Galleria mellonella larvae were investigated. The cumulative consumptions of WRPU, WPS and WABS are 35.08%, 13…	[Zhu, Ping; Pan, Xusheng; Li, Xiaowei; Liu, Xiankai; Liu, Qiang; Qian, Guangren] Shanghai Univ, Sch Environm & Chem Engn, Key Lab Organ Compound Pollut Control Engn, Minist Educ, 99 Shangda Rd, Shanghai 200444, Peoples R China; [Zhou, John] Univ Technol Sydney, Sch Civil & Environm Engn, 15 Broadway, Sydney, NSW 2007, Australia; [Dai, Xiaohu] Tongji Univ, State Key Lab Pollut Control & Resources …	Shanghai University; University of Technology Sydney; Tongji University	Li, XW (corresponding author), Shanghai Univ, Sch Environm & Chem Engn, Key Lab Organ Compound Pollut Control Engn, Minist Educ, 99 Shangda Rd, Shanghai 200444, Peoples R China.	lixiaowei419@shu.edu.cn	Zhou, John L./E-7610-2011; liu, xiankai/HZJ-3228-2023; Liu, Qiang/HHZ-3181-2022; Li, JW/HNC-1743-2023; li, xiaowei/G-6418-2011	Zhou, John L./0000-0003-1393-1608; Liu, Qiang/0000-0002-1625-6436	National Key R&D Program of China [2019YFC0408204, 2018YFC1903201, 2018YFC0213605]; Shanghai Committee of Science and Technology [19DZ1204702]; National Natural Science Foundation of China [52070126]	National Key R&D Program of China; Shanghai Committee of Science and Technology(Shanghai Science & Technology Committee); National Natural Science Foundation of China(National Natural Science Foundation of China (NSFC))	The authors are grateful for the support of National Key R&D Program of China (2019YFC0408204, 2018YFC1903201 and 2018YFC0213605), Shanghai Committee of Science and Technology (19DZ1204702) and National Natural Science Foundation of China (52070126).	35	18	20	12	81	ELSEVIER SCI LTD	OXFORD	THE BOULEVARD, LANGFORD LANE, KIDLINGTON, OXFORD OX5 1GB, OXON, ENGLAND	0959-6526	1879-1786	J CLEAN PROD	J. Clean Prod.	2024-08-10	2021	310				127346	10.1016/j.jclepro.2021.127346	http://dx.doi.org/10.1016/j.jclepro.2021.127346	2021-05-01	8	Green & Sustainable Science & Technology; Engineering, Environmental; Environmental Sciences	Science Citation Index Expanded (SCI-EXPANDED)	Science & Technology - Other Topics; Engineering; Environmental Sciences & Ecology	SV4CA			2024-04-15	WOS:000663767100005
J	Ding, WL; Li, Z; Qi, RM; Jones, DL; Liu, QY; Liu, Q; Yan, CR	Ding, Weili; Li, Zhen; Qi, Ruimin; Jones, Davey L.; Liu, Qiuyun; Liu, Qin; Yan, Changrong	Effect thresholds for the earthworm Eisenia fetida: Toxicity comparison between conventional and biodegradable microplastics	SCIENCE OF THE TOTAL ENVIRONMENT	English	Article	Plastic mulching film; Microplastic safety; Earthworm response; Biotoxicity; Effect threshold	LUMBRICUS-TERRESTRIS; KNOWLEDGE GAPS; FRESH-WATER; MICRO; EXPOSURE	Biodegradable plastics have been developed to eliminate the progressive accumulation and ever-growing threat posed by conventional fossil fuel-derived plastics. The impact of these bioplastics, particularly in an agricultural context (e.g. biopolymer mulch films), however, remains poorly understood. In this study, we compared the biotoxicity of biodegradable (polylactic acid, PLA; polypropylene c…	[Ding, Weili; Li, Zhen; Qi, Ruimin; Liu, Qin; Yan, Changrong] Chinese Acad Agr Sci, Inst Environm & Sustainable Dev Agr, Beijing 100081, Peoples R China; [Ding, Weili; Li, Zhen; Qi, Ruimin; Liu, Qin; Yan, Changrong] Minist Agr & Rural Affairs, Key Lab Prevent & Control Residual Pollut Agr Fil, Beijing 100081, Peoples R China; [Qi, Ruimin; Jones, Davey L.] Bangor Univ, Sch Nat Sci, Bangor LL57 2UW…	Chinese Academy of Agricultural Sciences; Institute of Environment & Sustainable Development in Agriculture, CAAS; Ministry of Agriculture & Rural Affairs; Bangor University; University of Western Australia; Bangor University	Yan, CR (corresponding author), Chinese Acad Agr Sci, Inst Environm & Sustainable Dev Agr, Beijing 100081, Peoples R China.	dingweili@caas.cn; lizhen@caas.cn; yanchangrong@caas.cn	Lu, Rui/KCJ-8212-2024; Jones, Davey/AAD-6037-2020; zhang, xinyi/JWA-0980-2024; jones, davey/C-7411-2011; Yan, Jing/JFA-6705-2023	jones, davey/0000-0002-1482-4209; Qi, Ruimin/0000-0002-3148-0006	ZeroWaste Agricultural Mulch Films for Crops in China project (Newton Fund: Newton UKChina Agritech Challenge) [2017YFE0121900]; UK Natural Environment Research Council [NE/V005871/1]; Global Challenges Research Fund [NE/V005871/1]; Science and Technology Innovation Project of CAAS; NERC [NE/V005871/1] Funding Source: UKRI	ZeroWaste Agricultural Mulch Films for Crops in China project (Newton Fund: Newton UKChina Agritech Challenge); UK Natural Environment Research Council(UK Research & Innovation (UKRI)Natural Environment Research Council (NERC)); Global Challenges Research Fund; Science and Technology Innovation Project of CAAS; NERC(UK Research & Innovation (UKRI)Natural Environment Research Council (NERC))	This work was supported by the ZeroWaste Agricultural Mulch Films for Crops in China project (Newton Fund: Newton UKChina Agritech Challenge 2017; No. 2017YFE0121900) , UK Natural Environment Research Council and the Global Challenges Research Fund (NE/V005871/1) , and Science and Technology Innovation Project of CAAS (2018-2020) . We especially thank Juan Wu for her technical support during the …	56	74	81	97	487	ELSEVIER	AMSTERDAM	RADARWEG 29, 1043 NX AMSTERDAM, NETHERLANDS	0048-9697	1879-1026	SCI TOTAL ENVIRON	Sci. Total Environ.	2024-08-10	2021	781				146884	10.1016/j.scitotenv.2021.146884	http://dx.doi.org/10.1016/j.scitotenv.2021.146884	2021-04-01	10	Environmental Sciences	Science Citation Index Expanded (SCI-EXPANDED)	Environmental Sciences & Ecology	SJ6DH		Green Submitted	2024-04-15	WOS:000655622900003
J	Jones, A; Fortier, J; Gagnon, D; Truax, B	Jones, Amy; Fortier, Julien; Gagnon, Daniel; Truax, Benoit	Trading tree growth for soil degradation: Effects at 10 years of black plastic mulch on fine roots, earthworms, organic matter and nitrate in a multi-species riparian buffer	TREES FORESTS AND PEOPLE	English	Article	Soil carbon; Soil microclimate; Competing vegetation; Polyethylene mulch; Ecosystem services; Agroforestry	FOREST RESTORATION; NITROGEN; BIOMASS; CARBON; ESTABLISHMENT; VEGETATION; ECOSYSTEM; ZONES; SITE; AGROECOSYSTEMS	This study assessed the effects of two vegetation management treatments (black polyethylene mulch and a control treatment) on tree growth, fine root biomass of trees and of competing vegetation, earthworms, and physiochemical soil properties in a 10 year-old agricultural riparian buffer planted in southern Quebec (Canada) with five trees species: Populus x canadensis Moench (hybrid poplar), Fraxi…	[Jones, Amy; Gagnon, Daniel] Univ Regina, Dept Biol, 3737 Wascana Pkwy, Regina, SK S4S 0A2, Canada; [Fortier, Julien; Gagnon, Daniel; Truax, Benoit] Eastern Townships Forest Res Trust, Fiducie Rech Foret Cantons Est, 1 Rue Principale, St Benoit Du Lac, PQ JOB 2M0, Canada	University of Regina	Fortier, J (corresponding author), Eastern Townships Forest Res Trust, Fiducie Rech Foret Cantons Est, 1 Rue Principale, St Benoit Du Lac, PQ JOB 2M0, Canada.	alj406@uregina.ca; fortier.ju@gmail.com; daniel.gagnon@uregina.ca; btruax@frfce.qc.ca	Fortier, Julien/I-2238-2019	Fortier, Julien/0000-0003-1927-3351	Agriculture and Agri-Food Canada (Agricultural Greenhouse Gas Program); Ministere des Forets, de la Faune et des Parcs du Quebec; Tree Canada	Agriculture and Agri-Food Canada (Agricultural Greenhouse Gas Program)(Agriculture & Agri Food Canada); Ministere des Forets, de la Faune et des Parcs du Quebec; Tree Canada	This research project was funded by Agriculture and Agri-Food Canada (Agricultural Greenhouse Gas Program), the Ministere des Forets, de la Faune et des Parcs du Quebec and Tree Canada.	95	6	7	4	24	ELSEVIER	AMSTERDAM	RADARWEG 29, 1043 NX AMSTERDAM, NETHERLANDS		2666-7193	TREES FOREST PEOPLE	Trees For. People	DEC	2020	2				100032	10.1016/j.tfp.2020.100032	http://dx.doi.org/10.1016/j.tfp.2020.100032		12	Forestry	Emerging Sources Citation Index (ESCI)	Forestry	RW4LG		gold	2024-04-15	WOS:000646495200023
J	Montazer, Z; Najafi, MBH; Levin, DB	Montazer, Zahra; Najafi, Mohammad B. Habibi; Levin, David B.	In vitro degradation of low-density polyethylene by new bacteria from larvae of the greater wax moth, Galleria mellonella	CANADIAN JOURNAL OF MICROBIOLOGY	English	Article	low-density polyethylene; microbial degradation; biodegradation; hydrolysis; greater wax moth larvae	BIODEGRADATION; CONVERSION	Three bacterial species isolated from whole body extracts of the greater wax moth larvae, Galleria mellonella, were evaluated for their ability to utilize low-density polyethylene (LDPE) as a sole carbon source in vitro. These bacteria were identified as Lysinibacillusfusiformis, Bacillus wyabhattai, and Microbacterium oxydans. Their ability to biodegrade LDPE was assessed by growth curves, cell …	[Montazer, Zahra; Levin, David B.] Univ Manitoba, Dept Biosyst Engn, Winnipeg, MB, Canada; [Montazer, Zahra; Najafi, Mohammad B. Habibi] Ferdowsi Univ Mashhad, Dept Food Sci & Technol, Mashhad, Razavi Khorasan, Iran	University of Manitoba; Ferdowsi University Mashhad	Levin, DB (corresponding author), Univ Manitoba, Dept Biosyst Engn, Winnipeg, MB, Canada.	david.levin@umanitoba.ca	Najafi, Mohammad B. Habibi/P-7609-2015; Montazer, Zahra/HKE-8907-2023	Montazer, Zahra/0000-0002-7331-6490	Natural Sciences and Engineering Research Council of Canada (NSERC) [RGPIN-04945-2017]	Natural Sciences and Engineering Research Council of Canada (NSERC)(Natural Sciences and Engineering Research Council of Canada (NSERC))	This research was supported by a Natural Sciences and Engineering Research Council of Canada (NSERC) Discovery grant (RGPIN-04945-2017) held by Dr. Levin. Dr. Montazer acknowledges and thanks former Ph.D. supervisor Dr. Habibi Najafi for his support.	27	25	26	9	45	CANADIAN SCIENCE PUBLISHING	OTTAWA	65 AURIGA DR, SUITE 203, OTTAWA, ON K2E 7W6, CANADA	0008-4166	1480-3275	CAN J MICROBIOL	Can. J. Microbiol.	MAR	2021	67	3	249	258		10.1139/cjm-2020-0208	http://dx.doi.org/10.1139/cjm-2020-0208		10	Biochemistry & Molecular Biology; Biotechnology & Applied Microbiology; Immunology; Microbiology	Science Citation Index Expanded (SCI-EXPANDED)	Biochemistry & Molecular Biology; Biotechnology & Applied Microbiology; Immunology; Microbiology	QO2KM	33306436		2024-04-15	WOS:000622974500005
J	Brandon, AM; Garcia, AM; Khlystov, NA; Wu, WM; Criddle, CS	Brandon, Anja Malawi; Garcia, Alexa Mae; Khlystov, Nikita A.; Wu, Wei-Min; Criddle, Craig S.	Enhanced Bioavailability and Microbial Biodegradation of Polystyrene in an Enrichment Derived from the Gut Microbiome of Tenebrio molitor (Mealworm Larvae)	ENVIRONMENTAL SCIENCE & TECHNOLOGY	English	Article		CITROBACTER-FREUNDII; PSEUDOMONAS-AERUGINOSA; CRUDE-OIL; DEGRADATION; STRAINS; SURFACTANT; SOIL; MINERALIZATION; POLYETHYLENE; HYDROCARBONS	As the global threat of plastic pollution has grown in scale and urgency, so have efforts to find sustainable and efficient solutions. Research conducted over the past few years has identified gut environments within insect larvae, including Tenebrio molitor (yellow mealworms), as microenvironments uniquely suited to rapid plastic biodegradation. However, there is currently limited understanding …	[Brandon, Anja Malawi; Wu, Wei-Min; Criddle, Craig S.] Stanford Univ, Dept Civil & Environm Engn, Stanford, CA 94305 USA; [Garcia, Alexa Mae; Khlystov, Nikita A.] Stanford Univ, Dept Bioengn, Stanford, CA 94305 USA	Stanford University; Stanford University	Criddle, CS (corresponding author), Stanford Univ, Dept Civil & Environm Engn, Stanford, CA 94305 USA.	criddle@stanford.edu	Wu, Weimin/K-1323-2019	Wu, Weimin/0000-0001-5244-0655; Brandon, Anja Malawi/0000-0002-6120-6753; Criddle, Craig/0000-0002-2750-8547	Stanford Woods Institute for Environment [1197667-10-WTAZB]; National Science Foundation Graduate Research Fellowship Program [DGE-1656518]; Stanford Graduate Fellowship (SGF); Enhancing Diversity in Graduate Education (EDGE) Fellowship; National Science Foundation [ECCS-1542152]	Stanford Woods Institute for Environment; National Science Foundation Graduate Research Fellowship Program(National Science Foundation (NSF)); Stanford Graduate Fellowship (SGF)(Stanford University); Enhancing Diversity in Graduate Education (EDGE) Fellowship; National Science Foundation(National Science Foundation (NSF))	This work was supported by the Stanford Woods Institute for Environment (award 1197667-10-WTAZB). A.M.B. was supported by the National Science Foundation Graduate Research Fellowship Program (DGE-1656518). A.M.G. was supported by the Stanford Graduate Fellowship (SGF) and the Enhancing Diversity in Graduate Education (EDGE) Fellowship. Part of this work was performed at the Stanford Nano Shared F…	60	62	67	40	200	AMER CHEMICAL SOC	WASHINGTON	1155 16TH ST, NW, WASHINGTON, DC 20036 USA	0013-936X	1520-5851	ENVIRON SCI TECHNOL	Environ. Sci. Technol.	2024-02-02	2021	55	3	2027	2036		10.1021/acs.est.0c04952	http://dx.doi.org/10.1021/acs.est.0c04952	2021-01-01	10	Engineering, Environmental; Environmental Sciences	Science Citation Index Expanded (SCI-EXPANDED)	Engineering; Environmental Sciences & Ecology	QH2CD	33434009		2024-04-15	WOS:000618083600064
J	Tsochatzis, E; Lopes, JA; Gika, H; Theodoridis, G	Tsochatzis, Emmanouil; Lopes, Joao Alberto; Gika, Helen; Theodoridis, Georgios	Polystyrene Biodegradation by Tenebrio molitor Larvae: Identification of Generated Substances Using a GC-MS Untargeted Screening Method	POLYMERS	English	Article	plastics biodegradation and biorecycling; GC-MS analysis; chemical compounds formed during bio-degradation; insects assisted biodegradation of polystyrene		A GC-MS method has been applied to screen and evaluate the generation of chemical compounds during the biodegradation of polystyrene (PS) with Tenebrio molitor larvae. Several resulting compounds have been identified, including trimers 2,4,6-triphenyl-1-hexene and 1,3,5-triphenylcyclohexane, the volatiles acetophenone and cumyl alcohol, and 2,4-di-tert butylphenol, a non-intentionally added subst…	[Tsochatzis, Emmanouil] Aarhus Univ, Dept Food Sci, Ctr Innovat Food Res iFood, Agro Food Pk 48, DK-8200 Aarhus N, Denmark; [Lopes, Joao Alberto; Theodoridis, Georgios] European Commiss, Joint Res Ctr JRC, B-2440 Geel, Belgium; [Gika, Helen] Aristotle Univ Thessaloniki, Dept Med, Thessaloniki 54124, Greece; [Gika, Helen] Aristotle Univ Thessaloniki, Dept Chem, Thessaloniki 54124, Greece; [Gika, H…	Aarhus University; Aristotle University of Thessaloniki; Aristotle University of Thessaloniki	Tsochatzis, E (corresponding author), Aarhus Univ, Dept Food Sci, Ctr Innovat Food Res iFood, Agro Food Pk 48, DK-8200 Aarhus N, Denmark.	Emmanouil.tsochatzis@foodau.dk; Joao-Filipe.ALBERTO-LOPES@ec.europa.eu; gkikae@auth.gr; gtheodor@chem.auth.gr	Tsochatzis, Emmanouil/S-4894-2019; Gika, Helen/I-3638-2012	Tsochatzis, Emmanouil/0000-0002-1237-4419;				31	24	24	12	67	MDPI	BASEL	ST ALBAN-ANLAGE 66, CH-4052 BASEL, SWITZERLAND		2073-4360	POLYMERS-BASEL	Polymers	JAN	2021	13	1			17	10.3390/polym13010017	http://dx.doi.org/10.3390/polym13010017		12	Polymer Science	Science Citation Index Expanded (SCI-EXPANDED)	Polymer Science	PQ6QT	33374608	Green Published, gold	2024-04-15	WOS:000606669500001
J	Yang, SS; Ding, MQ; He, L; Zhang, CH; Li, QX; Xing, DF; Cao, GL; Zhao, L; Ding, J; Ren, NQ; Wu, WM	Yang, Shan-Shan; Ding, Meng-Qi; He, Lei; Zhang, Chun-Hong; Li, Qing-Xiang; Xing, De-Feng; Cao, Guang-Li; Zhao, Lei; Ding, Jie; Ren, Nan-Qi; Wu, Wei-Min	Biodegradation of polypropylene by yellow mealworms (Tenebrio molitor) and superworms (Zophobas atratus) via gut-microbe-dependent depolymerization	SCIENCE OF THE TOTAL ENVIRONMENT	English	Article	Plastic package waste; Polypropylene; Biodegradation; Depolymerization; Antibiotic suppression; Gut microbiome	PRETREATED POLYPROPYLENE; MEDIATED BIODEGRADATION; CO-DIET; DEGRADATION; POLYETHYLENE; MICROPLASTICS; LARVAE; POLYSTYRENE; GROWTH; MINERALIZATION	Polypropylene (PP), a fossil-based polyolefin plastics widely used worldwide, is non-hydrolyzable and resistant to biodegradation as a major source of plastic pollutants in environment. This study focused on feasibility of PP biodegradation in the larvae of two species of darkling beetles (Coleoptera: Tenebrionidae) i.e., yellow mealworms (Tenebrio molitor) and superworms (Zophobas atratus) using…	[Yang, Shan-Shan; Ding, Meng-Qi; He, Lei; Zhang, Chun-Hong; Li, Qing-Xiang; Xing, De-Feng; Cao, Guang-Li; Zhao, Lei; Ding, Jie; Ren, Nan-Qi] Harbin Inst Technol, Sch Environm, State Key Lab Urban Water Resource & Environm, Harbin 150090, Peoples R China; [Wu, Wei-Min] Stanford Univ, William & Cloy Codiga Resource Recovery Ctr, Ctr Sustainable Dev & Global Competitiveness, Dept Civil & Environm En…	Harbin Institute of Technology; Stanford University	Yang, SS (corresponding author), Harbin Inst Technol, Sch Environm, State Key Lab Urban Water Resource & Environm, Harbin 150090, Peoples R China.;Wu, WM (corresponding author), Stanford Univ, William & Cloy Codiga Resource Recovery Ctr, Ctr Sustainable Dev & Global Competitiveness, Dept Civil & Environm Engn,Dept Chem, Stanford, CA 94305 USA.	shanshanyang@hit.edu.cn; billwu@stanford.edu	zhang, chunmei/IUQ-7038-2023; Zhao, Lei/GPK-0391-2022; Yang, Shanshan/AAR-6513-2021; Zhang, Chun/GRE-8915-2022; zhang, cl/JDW-6549-2023; Wu, Weimin/K-1323-2019	Zhao, Lei/0000-0002-1779-4711; Wu, Weimin/0000-0001-5244-0655; He, Lei/0009-0001-4410-9038	National Key Research and Development Program of China [2016YFC0401105]; Open Project of State Key Laboratory of Urban Water Resource and Environment [ES201906]; National Natural Science Foundation of China [51708154]; Key Laboratory of Research center for Eco-Environmental Science; Chinese Academy of Sciences [kf2018002]; Heilongjiang Province Postdoctoral Start-up Fund for Scientific Research […	National Key Research and Development Program of China; Open Project of State Key Laboratory of Urban Water Resource and Environment; National Natural Science Foundation of China(National Natural Science Foundation of China (NSFC)); Key Laboratory of Research center for Eco-Environmental Science; Chinese Academy of Sciences(Chinese Academy of Sciences); Heilongjiang Province Postdoctoral Start-up…	The authors gratefully acknowledge the financial support by the National Key Research and Development Program of China (2016YFC0401105), the Open Project of State Key Laboratory of Urban Water Resource and Environment (Grant No. ES201906), the National Natural Science Foundation of China (Grant No. 51708154), the Key Laboratory of Research center for Eco-Environmental Science, the Chinese Academy…	78	110	119	45	274	ELSEVIER	AMSTERDAM	RADARWEG 29, 1043 NX AMSTERDAM, NETHERLANDS	0048-9697	1879-1026	SCI TOTAL ENVIRON	Sci. Total Environ.	2024-02-20	2021	756				144087	10.1016/j.scitotenv.2020.144087	http://dx.doi.org/10.1016/j.scitotenv.2020.144087		12	Environmental Sciences	Science Citation Index Expanded (SCI-EXPANDED)	Environmental Sciences & Ecology	PM0FY	33280873		2024-04-15	WOS:000603487500128
J	Yang, L; Gao, J; Liu, Y; Zhuang, GQ; Peng, XW; Wu, WM; Zhuang, XL	Yang, Li; Gao, Jie; Liu, Ying; Zhuang, Guoqiang; Peng, Xiawei; Wu, Wei-Min; Zhuang, Xuliang	Biodegradation of expanded polystyrene and low-density polyethylene foams in larvae of Tenebrio molitor Linnaeus (Coleoptera: Tenebrionidae): Broad versus limited extent depolymerization and microbe-dependence versus independence	CHEMOSPHERE	English	Article	Mealworm; Plastic; Biodegradation; Microbiome; Low density polyethylene; Expanded polystyrene		Yellow mealworms (Tenebrio molitor larvae) are capable of biodegrading polystyrene (PS) and low-density polyethylene (LDPE). This study tested biodegradation of one expanded PS (EPS) with a weight-average molecular weight (M-w) 256.4 kDa and two LDPE foams with respective M-w of 130.6 kDa (PE-1) and 288.7 kDa (PE-2) in T. monitor larvae obtained in Beijing, China. The larvae consumed EPS and both…	[Yang, Li; Gao, Jie; Liu, Ying; Zhuang, Guoqiang; Zhuang, Xuliang] Chinese Acad Sci, Res Ctr Ecoenvironm Sci, CAS Key Lab Environm Biotechnol, Beijing 100085, Peoples R China; [Yang, Li; Peng, Xiawei] Beijing Forestry Univ, Coll Biol Sci & Technol, Beijing 100083, Peoples R China; [Gao, Jie; Zhuang, Guoqiang; Zhuang, Xuliang] Univ Chinese Acad Sci, Coll Resources & Environm, Beijing 100049, Peopl…	Chinese Academy of Sciences; Research Center for Eco-Environmental Sciences (RCEES); Beijing Forestry University; Chinese Academy of Sciences; University of Chinese Academy of Sciences, CAS; Stanford University	Zhuang, XL (corresponding author), Chinese Acad Sci, Res Ctr Ecoenvironm Sci, CAS Key Lab Environm Biotechnol, Beijing 100085, Peoples R China.;Wu, WM (corresponding author), Stanford Univ, Dept Civil & Environm Engn, Stanford, CA 94305 USA.	Billwu@stanford.edu; xlzhuang@rcees.ac.cn	Wu, Weimin/K-1323-2019; Zhuang, Guoqiang/M-4129-2018	Wu, Weimin/0000-0001-5244-0655; zhuang, guo qiang/0000-0001-8755-7300	National Key Research and Development Program of China, China [2017YFC0505803-01, 2016YFC0500401]; National Natural Science Foundation of China, China [31670507]; Woods Institute for Environment at Stanford University, United States [1197667-10-WTAZB]	National Key Research and Development Program of China, China; National Natural Science Foundation of China, China(National Natural Science Foundation of China (NSFC)); Woods Institute for Environment at Stanford University, United States	This work was supported by the National Key Research and Development Program of China, China (No. 2017YFC0505803-01 and 2016YFC0500401), the National Natural Science Foundation of China, China (No. 31670507), and the Woods Institute for Environment at Stanford University, United States (Award 1197667-10-WTAZB). The analysis of second-generation high-throughput sequencing was performed on an Illum…	51	94	100	25	176	PERGAMON-ELSEVIER SCIENCE LTD	OXFORD	THE BOULEVARD, LANGFORD LANE, KIDLINGTON, OXFORD OX5 1GB, ENGLAND	0045-6535	1879-1298	CHEMOSPHERE	Chemosphere	JAN	2021	262				127818	10.1016/j.chemosphere.2020.127818	http://dx.doi.org/10.1016/j.chemosphere.2020.127818		10	Environmental Sciences	Science Citation Index Expanded (SCI-EXPANDED)	Environmental Sciences & Ecology	OO3NV	32771707		2024-04-15	WOS:000587290300055
J	Yin, CF; Xu, Y; Zhou, NY	Yin, Chao-Fan; Xu, Ying; Zhou, Ning-Yi	Biodegradation of polyethylene mulching films by a co-culture of Acinetobacter sp. strain NyZ450 and Bacillus sp. strain NyZ451 isolated from Tenebrio molitor larvae	INTERNATIONAL BIODETERIORATION & BIODEGRADATION	English	Article	Acinetobacter sp. strain NyZ450; Bacillus sp. strain NyZ451; Degradation; Polyethylene mulching film	BIO-DEGRADATION; POLYSTYRENE; MINERALIZATION	Microbial degradation of polyethylene (PE) mulching films has attracted much attention, but to date its relatively rapid biodegradation was limited. Here, a consortium of two bacterial isolates, Acinetobacter sp. strain NyZ450 and Bacillus sp. strain NyZ451 from the gut of PE-feeding Tenebrio molitor larvae (mealworms), was suggested to utilize PE, although each strain had no such ability alone. …	[Yin, Chao-Fan; Xu, Ying; Zhou, Ning-Yi] Shanghai Jiao Tong Univ, State Key Lab Microbial Metab, Shanghai 200240, Peoples R China; [Yin, Chao-Fan; Xu, Ying; Zhou, Ning-Yi] Shanghai Jiao Tong Univ, Sch Life Sci & Biotechnol, Shanghai 200240, Peoples R China; [Yin, Chao-Fan; Xu, Ying; Zhou, Ning-Yi] Shanghai Jiao Tong Univ, Joint Int Res Lab Metab & Dev Sci, Shanghai 200240, Peoples R China	Shanghai Jiao Tong University; Shanghai Jiao Tong University; Shanghai Jiao Tong University	Xu, Y (corresponding author), Shanghai Jiao Tong Univ, Life Sci Bldg,800 Dongchuan Rd, Shanghai 200240, Peoples R China.	ying.xu@sjtu.edu.cn	Yin, Chao-Fan/ISA-1598-2023	Yin, Chao-Fan/0000-0002-6905-0909	Science and Technology Commission of Shanghai Municipality [17JC1403300]; National Natural Science Foundation of China [91951106, 31670107]; National Key R&D Program of China [2018YFA0901200]	Science and Technology Commission of Shanghai Municipality(Science & Technology Commission of Shanghai Municipality (STCSM)); National Natural Science Foundation of China(National Natural Science Foundation of China (NSFC)); National Key R&D Program of China	This study was supported by the Science and Technology Commission of Shanghai Municipality (grant 17JC1403300), the National Natural Science Foundation of China (grants 91951106 and 31670107) and the National Key R&D Program of China (grant 2018YFA0901200). We also thank the Instrumental Analysis Center of Shanghai Jiao Tong University for its technical assistance.	36	58	64	15	99	ELSEVIER SCI LTD	OXFORD	THE BOULEVARD, LANGFORD LANE, KIDLINGTON, OXFORD OX5 1GB, OXON, ENGLAND	0964-8305	1879-0208	INT BIODETER BIODEGR	Int. Biodeterior. Biodegrad.	NOV	2020	155				105089	10.1016/j.ibiod.2020.105089	http://dx.doi.org/10.1016/j.ibiod.2020.105089		7	Biotechnology & Applied Microbiology; Environmental Sciences	Science Citation Index Expanded (SCI-EXPANDED)	Biotechnology & Applied Microbiology; Environmental Sciences & Ecology	OH7XJ			2024-04-15	WOS:000582806500006
J	Lee, HM; Kim, HR; Jeon, E; Yu, HC; Lee, S; Li, J; Kim, DH	Lee, Hyun Min; Kim, Hong Rae; Jeon, Eunbeen; Yu, Hee Cheol; Lee, Sukkyoo; Li, Jiaojie; Kim, Dae-Hwan	Evaluation of the Biodegradation Efficiency of Four Various Types of Plastics by Pseudomonas aeruginosa Isolated from the Gut Extract of Superworms	MICROORGANISMS	English	Article	Pseudomonas aeruginosa; plastic biodegradation; gut bacteria; superworm; enzyme	MICROBIAL-DEGRADATION; POLYETHYLENE; POLYSTYRENE; MINERALIZATION	Plastic waste worldwide is becoming a serious pollution problem for the planet. Various physical and chemical methods have been tested in attempts to remove plastic dumps. However, these have usually resulted in secondary pollution issues. Recently, the biodegradation of plastic by fungal and bacterial strains has been spotlighted as a promising solution to remove plastic wastes without generatin…	[Lee, Hyun Min; Kim, Hong Rae; Jeon, Eunbeen; Yu, Hee Cheol; Kim, Dae-Hwan] Daegu Gyeongbuk Inst Sci & Technol, Sch Undergrad Studies, Coll Transdisciplinary Studies, Daegu 42988, South Korea; [Lee, Sukkyoo] Daegu Gyeongbuk Inst Sci & Technol, Dept Brain & Cognit Sci, Daegu 42988, South Korea; [Li, Jiaojie] Gwangju Inst Sci & Technol, Dept Chem, Gwangju 61005, South Korea	Daegu Gyeongbuk Institute of Science & Technology (DGIST); Daegu Gyeongbuk Institute of Science & Technology (DGIST); Gwangju Institute of Science & Technology (GIST)	Kim, DH (corresponding author), Daegu Gyeongbuk Inst Sci & Technol, Sch Undergrad Studies, Coll Transdisciplinary Studies, Daegu 42988, South Korea.;Li, J (corresponding author), Gwangju Inst Sci & Technol, Dept Chem, Gwangju 61005, South Korea.	gusals522@dgist.ac.kr; chandelle98@dgist.ac.kr; eunbini98@dgist.ac.kr; kirby@dgist.ac.kr; slee2012@dgist.ac.kr; jjli@gist.ac.kr; skknu@hanmail.net	Li, Jiaojie/A-4527-2012	Yu, Hee Cheol/0000-0002-4027-890X; Kim, Hong Rae/0000-0001-9527-9689; Jeon, Eunbeen/0000-0002-9593-2892; Lee, Hyun Min/0000-0002-5035-5147	Basic Science Research Program through the National Research Foundation of Korea [NRF-2020R1G1A1010777]; GIST Research Project - GIST [GK13450]; C.J. Blossom idea lab in C.J. company	Basic Science Research Program through the National Research Foundation of Korea(National Research Foundation of Korea); GIST Research Project - GIST; C.J. Blossom idea lab in C.J. company(National Health and Medical Research Council (NHMRC) of Australia)	This research was supported by the grants from the C.J. Blossom idea lab in C.J. company. This work was also supported by the grant from Basic Science Research Program through the National Research Foundation of Korea (NRF-2020R1G1A1010777), and GIST Research Project grant funded by the GIST in 2020 (GK13450).	42	31	33	9	91	MDPI	BASEL	ST ALBAN-ANLAGE 66, CH-4052 BASEL, SWITZERLAND		2076-2607	MICROORGANISMS	Microorganisms	SEP	2020	8	9			1341	10.3390/microorganisms8091341	http://dx.doi.org/10.3390/microorganisms8091341		12	Microbiology	Science Citation Index Expanded (SCI-EXPANDED)	Microbiology	OF8FP	32887431	gold, Green Published	2024-04-15	WOS:000581436500001
J	Zou, W; Xia, ML; Jiang, K; Cao, ZG; Zhang, XL; Hu, XG	Zou, Wei; Xia, Mengli; Jiang, Kai; Cao, Zhiguo; Zhang, Xingli; Hu, Xiangang	Photo-Oxidative Degradation Mitigated the Developmental Toxicity of Polyamide Microplastics to Zebrafish Larvae by Modulating Macrophage-Triggered Proinflammatory Responses and Apoptosis	ENVIRONMENTAL SCIENCE & TECHNOLOGY	English	Article			Microplastics (MPs) are ubiquitous in the environment and pose substantial threats to the water ecosystem. However, the impact of natural aging of MPs on their toxicity has rarely been considered. This study found that visible light irradiation with hydrogen peroxide at environmentally relevant concentration for 90 days significantly altered the physicochemical properties and mitigated the toxici…	[Zou, Wei; Xia, Mengli; Jiang, Kai; Cao, Zhiguo; Zhang, Xingli] Henan Normal Univ, Sch Environm, Int Joint Lab Key Tech Water Treatment,Key Lab Ye, Minist Educ,Henan Key Lab Environm Pollut Control, Xinxiang 453007, Henan, Peoples R China; [Hu, Xiangang] Nankai Univ, Coll Environm Sci & Engn, Key Lab Pollut Proc & Environm Criteria, Minist Educ,Tianjin Key Lab Environm Remediat & P, Tianjin 30035…	Henan Normal University; Nankai University	Zhang, XL (corresponding author), Henan Normal Univ, Sch Environm, Int Joint Lab Key Tech Water Treatment,Key Lab Ye, Minist Educ,Henan Key Lab Environm Pollut Control, Xinxiang 453007, Henan, Peoples R China.	zhxl929@.126.com		Hu, Xiangang/0000-0002-9403-816X	National Natural Science Foundation of China [41907349, 21906043, 21722703]; China Postdoctoral Science Foundation [2019M662499, 2018M642757]	National Natural Science Foundation of China(National Natural Science Foundation of China (NSFC)); China Postdoctoral Science Foundation(China Postdoctoral Science Foundation)	This work was financially supported by the National Natural Science Foundation of China (grant nos. 41907349, 21906043, and 21722703) and China Postdoctoral Science Foundation (grant nos. 2019M662499 and 2018M642757).	68	54	58	28	354	AMER CHEMICAL SOC	WASHINGTON	1155 16TH ST, NW, WASHINGTON, DC 20036 USA	0013-936X	1520-5851	ENVIRON SCI TECHNOL	Environ. Sci. Technol.	2024-11-03	2020	54	21	13888	13898		10.1021/acs.est.0c05399	http://dx.doi.org/10.1021/acs.est.0c05399		11	Engineering, Environmental; Environmental Sciences	Science Citation Index Expanded (SCI-EXPANDED)	Engineering; Environmental Sciences & Ecology	OR1QE	33078945		2024-04-15	WOS:000589249900054
J	Peng, BY; Li, YR; Fan, R; Chen, ZB; Chen, JB; Brandon, AM; Criddle, CS; Zhang, YL; Wu, WM	Peng, Bo-Yu; Li, Yiran; Fan, Rui; Chen, Zhibin; Chen, Jiabin; Brandon, Anja M.; Criddle, Craig S.; Zhang, Yalei; Wu, Wei-Min	Biodegradation of low-density polyethylene and polystyrene in superworms, larvae of Zophobas atratus (Coleoptera: Tenebrionidae): Broad and limited extent depolymerization	ENVIRONMENTAL POLLUTION	English	Article	Plastics; Polyethylene; Polystyrene; Biodegradation; Superworm; Zophobas atratus	YELLOW MEALWORMS LARVAE; DEGRADATION; MINERALIZATION; BIOCHAR	Larvae of Zophobas atratus (synonym as Z. morio, or Z. rugipes Kirsch, Coleoptera: Tenebrionidae) are capable of eating foams of expanded polystyrene (EPS) and low-density polyethylene (LDPE), similar to larvae of Tenebrio molitor. We evaluated biodegradation of EPS and LDPE in the larvae from Guangzhou, China (strain G) and Marion, Illinois, U.S. (strain M) at 25 degrees C. Within 33 days, strai…	[Peng, Bo-Yu; Chen, Zhibin; Chen, Jiabin; Zhang, Yalei] Tongji Univ, Coll Environm Sci & Engn, State Key Lab Pollut Control & Resource Reuse, Shanghai 200092, Peoples R China; [Li, Yiran; Fan, Rui; Brandon, Anja M.; Criddle, Craig S.; Wu, Wei-Min] Stanford Univ, William & Cloy Codiga Resource Recovery Ctr, Ctr Sustainable Dev & Global Competitiveness, Dept Civil & Environm Engn, Stanford, CA 9430…	Tongji University; Stanford University	Wu, WM (corresponding author), Stanford Univ, William & Cloy Codiga Resource Recovery Ctr, Ctr Sustainable Dev & Global Competitiveness, Dept Civil & Environm Engn, Stanford, CA 94305 USA.	Billwu@stanford.edu	Wu, Weimin/K-1323-2019; chen, jia/JDW-7660-2023; chen, jia/JLM-4733-2023; Chen, Jia/HQZ-3908-2023	Wu, Weimin/0000-0001-5244-0655;	National Science Fund for Distinguished Young Scholars of China [51625804, 1197667-10-WTAZB]	National Science Fund for Distinguished Young Scholars of China(National Natural Science Foundation of China (NSFC)National Science Fund for Distinguished Young Scholars)	We gratefully acknowledge support from the National Science Fund for Distinguished Young Scholars of China (No. 51625804) and also appreciate the support by theWoods Institute for Environment at Stanford University (Award 1197667-10-WTAZB). We thank Professors Zheng Shen, Dr. Huaqiang Chu and Dr. Minyan Gu, Tongji University, for assistance in laboratory research at Tongji University; Dr. Shan-Sh…	35	89	94	15	156	ELSEVIER SCI LTD	OXFORD	THE BOULEVARD, LANGFORD LANE, KIDLINGTON, OXFORD OX5 1GB, OXON, ENGLAND	0269-7491	1873-6424	ENVIRON POLLUT	Environ. Pollut.	NOV	2020	266				115206	10.1016/j.envpol.2020.115206	http://dx.doi.org/10.1016/j.envpol.2020.115206		11	Environmental Sciences	Science Citation Index Expanded (SCI-EXPANDED)	Environmental Sciences & Ecology	NT5DF	32682160		2024-04-15	WOS:000572960600022
J	Woo, S; Song, I; Cha, HJ	Woo, Seongwook; Song, Intek; Cha, Hyung Joon	Fast and Facile Biodegradation of Polystyrene by the Gut Microbial Flora of Plesiophthalmus davidis Larvae	APPLIED AND ENVIRONMENTAL MICROBIOLOGY	English	Article	plastic wastes; polystyrene; biodegradation; Plesiophthalmus davidis; insect larvae; gut flora	BIOFILM FORMATION; MINERALIZATION; DEGRADATION	Polystyrene (PS), which accounts for a significant fraction of plastic wastes, is difficult to biodegrade due to its unique molecular structure. Therefore, biodegradation and chemical modification of PS are limited. In this study, we report PS biodegradation by the larvae of the darkling beetle Plesiophthalmus davidis (Coleoptera: Tenebrionidae). In 14 days, P. davidis ingested 34.27 +/- 4.04 mg …	[Woo, Seongwook; Cha, Hyung Joon] Pohang Univ Sci & Technol, Dept Chem Engn, Pohang, South Korea; [Song, Intek] Andong Natl Univ, Dept Appl Chem, Andong, South Korea	Pohang University of Science & Technology (POSTECH); Andong National University	Cha, HJ (corresponding author), Pohang Univ Sci & Technol, Dept Chem Engn, Pohang, South Korea.	hjcha@postech.ac.kr	Joon, Hyung/AAO-8422-2020	Joon, Hyung/0000-0003-4640-189X; WOO, SEONGWOOK/0000-0003-3952-2909; Song, Intek/0000-0001-5213-6696				38	59	61	6	77	AMER SOC MICROBIOLOGY	WASHINGTON	1752 N ST NW, WASHINGTON, DC 20036-2904 USA	0099-2240	1098-5336	APPL ENVIRON MICROB	Appl. Environ. Microbiol.	SEP	2020	86	18			e01361-20	10.1128/AEM.01361-20	http://dx.doi.org/10.1128/AEM.01361-20		12	Biotechnology & Applied Microbiology; Microbiology	Science Citation Index Expanded (SCI-EXPANDED)	Biotechnology & Applied Microbiology; Microbiology	NK4JZ	32631863	Green Published	2024-04-15	WOS:000566699700027
J	Wang, Z; Xin, X; Shi, XF; Zhang, YL	Wang, Zhe; Xin, Xin; Shi, Xiaofan; Zhang, Yalin	A polystyrene-degrading Acinetobacter bacterium isolated from the larvae of Tribolium castaneum	SCIENCE OF THE TOTAL ENVIRONMENT	English	Article	Red flour beetle; Biodegradation; Plastic; Microbial community; Acinetobacter sp.	BIODEGRADATION; DEGRADATION; MINERALIZATION; POLLUTION; REVEALS; GENE; HIPS	Polystyrene (PS) has been widely used in various fields, whereas this thermoplastic material is generally considered to be resistant to biodegradation. Tribolium castaneum (Coleoptera: Tenebrionidae), a common pest of stored agricultural products, is a powerful model organism for general insect research. In this study, the larvae of T. castaneum were observed chewing and eating extruded polystyre…	[Wang, Zhe; Xin, Xin; Shi, Xiaofan; Zhang, Yalin] Northwest A&F Univ, Coll Plant Protect, Key Lab Plant Protect Resources & Pest Management, Entomol Museum, Mangling 712100, Shaanxi, Peoples R China	Northwest A&F University - China	Zhang, YL (corresponding author), Northwest A&F Univ, Coll Plant Protect, Key Lab Plant Protect Resources & Pest Management, Entomol Museum, Mangling 712100, Shaanxi, Peoples R China.	yalinzh@nwsuaf.edu.cn			Ministry of Science and Technology of the People's Republic of China	Ministry of Science and Technology of the People's Republic of China(Ministry of Science and Technology, China)	We sincerely thank John Richard Schrock (Emporia State University, USA) for revising the manuscript. This work was supported by The Ministry of Science and Technology of the People's Republic of China.	39	84	92	17	134	ELSEVIER	AMSTERDAM	RADARWEG 29, 1043 NX AMSTERDAM, NETHERLANDS	0048-9697	1879-1026	SCI TOTAL ENVIRON	Sci. Total Environ.	2024-07-15	2020	726				138564	10.1016/j.scitotenv.2020.138564	http://dx.doi.org/10.1016/j.scitotenv.2020.138564		9	Environmental Sciences	Science Citation Index Expanded (SCI-EXPANDED)	Environmental Sciences & Ecology	LT9ZU	32315854		2024-04-15	WOS:000537424400005
J	Billen, P; Khalifa, L; Van Gerven, F; Tavernier, S; Spatari, S	Billen, Pieter; Khalifa, Lana; Van Gerven, Fenno; Tavernier, Serge; Spatari, Sabrina	Technological application potential of polyethylene and polystyrene biodegradation by macro -organisms such as mealworms and wax moth larvae	SCIENCE OF THE TOTAL ENVIRONMENT	English	Article	Biodegradation; Larvae; Plastics; LCA; TEA; Waste management	LIFE-CYCLE ASSESSMENT; BIO-DEGRADATION; FATTY-ACIDS; BIODIESEL; ESTERS; FEED; SCUM; OIL	Multiple recent reports showed accelerated biodegradation of polyethylene by employing macro-organisms such as mealworms (Tenebrio molitor) and larvae of the greater wax moth (Galleria mellonella), which seemingly chew and digest the plastic. Nevertheless, doubts regarding analytical data were published, and results are not universally transferrable. This paper aims at gaining mechanistic insight…	[Billen, Pieter; Van Gerven, Fenno; Tavernier, Serge] Univ Antwerp, Fac Appl Engn, iPRACS, Groenenborgerlaan 171, B-2610 Antwerp, Belgium; [Khalifa, Lana; Spatari, Sabrina] Technion, Civil & Environm Engn, IL-32000 Haifa, Israel	University of Antwerp; Technion Israel Institute of Technology	Billen, P (corresponding author), Univ Antwerp, Fac Appl Engn, iPRACS, Groenenborgerlaan 171, B-2610 Antwerp, Belgium.	pieter.billen@uantwerpen.be	Billen, Pieter/M-1838-2018	Billen, Pieter/0000-0003-3546-0157; Spatari, Sabrina/0000-0001-7243-9993	University of Antwerp, Belgium [BOF-KP 36067]	University of Antwerp, Belgium	Funding for this research was obtained via the University of Antwerp, Belgium, grant BOF-KP 36067. Sabrina Spatari thanks the Technion's Women's Division Career Advancement Chair. The authors thank Veerle Akkermans, Jolien D'aes, Nikolett Wittner, Attila Kovacs, and students Petronella Muhindo andWannes Luyten for their experimental work that contributed to this paper. Timothy Van Laer is acknowl…	32	46	50	8	157	ELSEVIER	AMSTERDAM	RADARWEG 29, 1043 NX AMSTERDAM, NETHERLANDS	0048-9697	1879-1026	SCI TOTAL ENVIRON	Sci. Total Environ.	2024-09-15	2020	735				139521	10.1016/j.scitotenv.2020.139521	http://dx.doi.org/10.1016/j.scitotenv.2020.139521		10	Environmental Sciences	Science Citation Index Expanded (SCI-EXPANDED)	Environmental Sciences & Ecology	MB4GV	32470676	Green Submitted	2024-04-15	WOS:000542562600015
J	Kim, HR; Lee, HM; Yu, HC; Jeon, E; Lee, S; Li, JJ; Kim, DH	Kim, Hong Rae; Lee, Hyun Min; Yu, Hee Cheol; Jeon, Eunbeen; Lee, Sukkyoo; Li, Jiaojie; Kim, Dae-Hwan	Biodegradation of Polystyrene by Pseudomonas sp. Isolated from the Gut of Superworms (Larvae of Zophobas atratus)	ENVIRONMENTAL SCIENCE & TECHNOLOGY	English	Article		LOW-DENSITY POLYETHYLENE; MICROBIAL-DEGRADATION; BIOFILM FORMATION; PLASTICS; MINERALIZATION; PERSPECTIVES; POLYTHENE; PRODUCTS; STRAINS; SOIL	Recently, various attempts have been made to solve plastic waste problems, such as development of biodegradation without producing pollution. Polystyrene (PS) is the fifth most used plastic in many industries; therefore, degrading PS becomes a critical global issue. Here, we reported Pseudomonas aeruginosa strain DSM 50071, initially isolated from the gut of the superworms, Zophobas atratus, and …	[Li, Jiaojie] Gwangju Inst Sci & Technol, Dept Chem, Gwangju 61005, South Korea; [Kim, Hong Rae; Lee, Hyun Min; Yu, Hee Cheol; Jeon, Eunbeen; Lee, Sukkyoo; Kim, Dae-Hwan] Daegu Gyeongbuk Inst Sci & Technol, Coll Transdisciplinary Studies, Sch Undergrad Studies, Daegu 42988, South Korea; [Lee, Sukkyoo] Daegu Gyeongbuk Inst Sci & Technol, Dept Brain & Cognit Sci, Grad Sch, Daegu 42988, South Korea	Gwangju Institute of Science & Technology (GIST); Daegu Gyeongbuk Institute of Science & Technology (DGIST); Daegu Gyeongbuk Institute of Science & Technology (DGIST)	Li, J (corresponding author), Gwangju Inst Sci & Technol, Dept Chem, Gwangju 61005, South Korea.;Kim, DH (corresponding author), Daegu Gyeongbuk Inst Sci & Technol, Coll Transdisciplinary Studies, Sch Undergrad Studies, Daegu 42988, South Korea.	jjli@gist.ac.kr; dhkim1@dgist.ac.kr	Li, Jiaojie/A-4527-2012	Yu, Hee Cheol/0000-0002-4027-890X; Lee, Hyun Min/0000-0002-5035-5147; Kim, Dae-Hwan/0000-0003-1507-2771; Jeon, Eunbeen/0000-0002-9593-2892; Kim, Hong Rae/0000-0001-9527-9689	CJ Blossom idea lab in CJ company; Under-Graduate Research Program (UGRP 2019) in Daegu Gyeongbuk Institute of Science and Technology (DGIST); INGE funds of Gwangju Institute of Science and Technology (GIST) [GK11750]	CJ Blossom idea lab in CJ company; Under-Graduate Research Program (UGRP 2019) in Daegu Gyeongbuk Institute of Science and Technology (DGIST); INGE funds of Gwangju Institute of Science and Technology (GIST)	This research was supported by the grants from the CJ Blossom idea lab in CJ company and Under-Graduate Research Program (UGRP 2019) in Daegu Gyeongbuk Institute of Science and Technology (DGIST). Also, this work was also supported by the INGE funds of Gwangju Institute of Science and Technology (GIST) (GK11750).	41	133	147	22	219	AMER CHEMICAL SOC	WASHINGTON	1155 16TH ST, NW, WASHINGTON, DC 20036 USA	0013-936X	1520-5851	ENVIRON SCI TECHNOL	Environ. Sci. Technol.	2024-06-02	2020	54	11	6987	6996		10.1021/acs.est.0c01495	http://dx.doi.org/10.1021/acs.est.0c01495		10	Engineering, Environmental; Environmental Sciences	Science Citation Index Expanded (SCI-EXPANDED)	Engineering; Environmental Sciences & Ecology	LV4PZ	32374590		2024-04-15	WOS:000538420500056
J	Abdulhay, HS	Abdulhay, Hind Suhail	Biodegradation of plastic wastes by confused flour beetle Tribolium confusum Jacquelin du Val larvae	ASIAN JOURNAL OF AGRICULTURE AND BIOLOGY	English	Article	Tribolium confusum; Biodegradation; Plastic waste; FTIR	POLYETHYLENE; DEGRADATION	As a consequence of increasing the production of plastics which accumulate substantial quantities of plastic wastes in the natural environment and in landfills that could persist for centuries. The ability of confused flour beetle Tribolium confusum larvae to consume and biodegrade different types of plastics were investigated. The experiment was performed by starving the larvae then exposed to t…	[Abdulhay, Hind Suhail] Univ Baghdad, Dept Biol, Coll Sci, Baghdad, Iraq	University of Baghdad	Abdulhay, HS (corresponding author), Univ Baghdad, Dept Biol, Coll Sci, Baghdad, Iraq.	hind442@yahoo.com	Abdulhay, Hind Suhail/F-1770-2018	Abdulhay, Hind Suhail/0000-0002-8515-2235				25	7	7	0	8	LIFE SCIENCES SOC PAKISTAN	ISLAMABAD	ISRA UNIV ISLAMABAD CAMPUS, LEHTRAR RD, ISLAMABAD, 00000, PAKISTAN	2307-8553		ASIAN J AGR BIOL	Asian J. Agric. Biol.	APR-JUN	2020	8	2	201	206		10.35495/ajab.2019.11.515	http://dx.doi.org/10.35495/ajab.2019.11.515		6	Agriculture, Multidisciplinary	Emerging Sources Citation Index (ESCI)	Agriculture	LJ2TI		gold	2024-04-15	WOS:000530021800012
J	Sanchez-Hernandez, JC; Capowiez, Y; Ro, KS	Sanchez-Hernandez, Juan C.; Capowiez, Yvan; Ro, Kyoung S.	Potential Use of Earthworms to Enhance Decaying of Biodegradable Plastics	ACS SUSTAINABLE CHEMISTRY & ENGINEERING	English	Article	Earthworms; Mulch films; Microplastics; Plastic biodegradation; Vermitechnology; Enhanced bioturbation	LUMBRICUS-TERRESTRIS L.; BACTERIAL COMMUNITIES; MICROBIAL-DEGRADATION; ENDOGEIC EARTHWORMS; KNOWLEDGE GAPS; GUT MICROBIOME; SOIL-STRUCTURE; BURROW WALLS; PLANT-GROWTH; FRESH-WATER	Biosolid application, wastewater irrigation, and plastic mulching technologies are major sources of plastic pollution in agroecosystems. Microplastics may interact with soil physicochemical properties and organisms and negatively affect plant growth. To alleviate environmental plastic pollution, synthetic and biobased biodegradable polymers are replacing nonbiodegradable polymers, but their biode…	[Sanchez-Hernandez, Juan C.] Univ Castilla La Mancha, Inst Environm Sci ICAM, Lab Ecotoxicol, Toledo 45071, Spain; [Capowiez, Yvan] INRA, UMR1114, EMMAH, Avignon, France; [Ro, Kyoung S.] ARS, Coastal Plains Soil Water & Plant Res Ctr, USDA, Florence, SC 29501 USA	Universidad de Castilla-La Mancha; INRAE; United States Department of Agriculture (USDA)	Sanchez-Hernandez, JC (corresponding author), Univ Castilla La Mancha, Inst Environm Sci ICAM, Lab Ecotoxicol, Toledo 45071, Spain.	juancarlos.sanchez@uclm.es	Sanchez-Hernandez, Juan C./E-8928-2011	Sanchez-Hernandez, Juan C./0000-0002-8295-0979; Ro, Kyoung/0000-0002-2622-8279	Spanish Ministerio de Ciencia, Innovacion y Universidades [PGC2018098851-B-I00]; USDA-ARS National Programs 212; OECD Co-operative Research Programme: Biological Resource Management for Sustainable Agricultural Systems in 2019 [TAD/CRP JA00101046]	Spanish Ministerio de Ciencia, Innovacion y Universidades; USDA-ARS National Programs 212; OECD Co-operative Research Programme: Biological Resource Management for Sustainable Agricultural Systems in 2019	This research was supported by the Spanish Ministerio de Ciencia, Innovacion y Universidades (Grant PGC2018098851-B-I00) and the USDA-ARS National Programs 212. J.C.S.-H. acknowledges receipt of a fellowship from the OECD Co-operative Research Programme: Biological Resource Management for Sustainable Agricultural Systems in 2019 (Grant TAD/CRP JA00101046). Mention of trade names or commercial pro…	189	42	43	18	212	AMER CHEMICAL SOC	WASHINGTON	1155 16TH ST, NW, WASHINGTON, DC 20036 USA	2168-0485		ACS SUSTAIN CHEM ENG	ACS Sustain. Chem. Eng.	2024-03-23	2020	8	11	4292	4316		10.1021/acssuschemeng.9b05450	http://dx.doi.org/10.1021/acssuschemeng.9b05450		25	Chemistry, Multidisciplinary; Green & Sustainable Science & Technology; Engineering, Chemical	Science Citation Index Expanded (SCI-EXPANDED)	Chemistry; Science & Technology - Other Topics; Engineering	LD9PA			2024-04-15	WOS:000526356300001
J	Lou, Y; Ekaterina, P; Yang, SS; Lu, BY; Liu, BF; Ren, NQ; Corvini, PFX; Xing, DF	Lou, Yu; Ekaterina, Pererva; Yang, Shan-Shan; Lu, Baiyun; Liu, Bingfeng; Ren, Nanqi; Corvini, Philippe F-X; Xing, Defeng	Biodegradation of Polyethylene and Polystyrene by Greater Wax Moth Larvae (Galleria mellonella L.) and the Effect of Co-diet Supplementation on the Core Gut Microbiome	ENVIRONMENTAL SCIENCE & TECHNOLOGY	English	Article		TENEBRIO-MOLITOR; LOW-DENSITY; DEGRADATION; FILMS; MINERALIZATION; PROOXIDANT; BACTERIUM	Plastics waste and microplastics including polyethylene (PE) and polystyrene (PS) have been an environmental concern for years. Recent research has revealed that larvae of Galleria mellonella are capable of biodegrading low density PE film. In this study, we tested the feasibility of enhancing larval survival and the effect of supplementing the co-diet on plastic degradation by feeding the larvae…	[Lou, Yu; Ekaterina, Pererva; Yang, Shan-Shan; Lu, Baiyun; Liu, Bingfeng; Ren, Nanqi; Xing, Defeng] Harbin Inst Technol, Sch Environm, State Key Lab Urban Water Resource & Environm, Harbin 150090, Peoples R China; [Corvini, Philippe F-X] Univ Appl Sci & Arts Northwestern Switzerland, Sch Life Sci, Inst Ecopreneurship, CH-4132 Muttenz, Switzerland	Harbin Institute of Technology; FHNW University of Applied Sciences & Arts Northwestern Switzerland	Xing, DF (corresponding author), Harbin Inst Technol, Sch Environm, State Key Lab Urban Water Resource & Environm, Harbin 150090, Peoples R China.	dxing@hit.edu.cn	Yang, Shanshan/AAR-6513-2021		National Natural Science Foundation of China [31870114]; Science Fund for Distinguished Young Scholars of Heilongjiang Province [JC201407]; State Key Laboratory of Urban Water Resource and Environment (Harbin Institute of Technology) [2019DX02]	National Natural Science Foundation of China(National Natural Science Foundation of China (NSFC)); Science Fund for Distinguished Young Scholars of Heilongjiang Province(National Natural Science Foundation of China (NSFC)National Science Fund for Distinguished Young Scholars); State Key Laboratory of Urban Water Resource and Environment (Harbin Institute of Technology)(Harbin Institute of Technol…	This study was supported by the National Natural Science Foundation of China (No. 31870114), the Science Fund for Distinguished Young Scholars of Heilongjiang Province (Grant No. JC201407), and the State Key Laboratory of Urban Water Resource and Environment (Harbin Institute of Technology (No. 2019DX02). The authors appreciate Dr. Wei -Min Wu, Stanford University for his valuable suggestion and …	37	131	147	28	298	AMER CHEMICAL SOC	WASHINGTON	1155 16TH ST, NW, WASHINGTON, DC 20036 USA	0013-936X	1520-5851	ENVIRON SCI TECHNOL	Environ. Sci. Technol.	2024-03-03	2020	54	5	2821	2831		10.1021/acs.est.9b07044	http://dx.doi.org/10.1021/acs.est.9b07044		11	Engineering, Environmental; Environmental Sciences	Science Citation Index Expanded (SCI-EXPANDED)	Engineering; Environmental Sciences & Ecology	KS3TN	32013402		2024-04-15	WOS:000518235100028
J	Cassone, BJ; Grove, HC; Elebute, O; Villanueva, SMP; LeMoine, CMR	Cassone, Bryan J.; Grove, Harald C.; Elebute, Oluwadara; Villanueva, Sachi M. P.; LeMoine, Christophe M. R.	Role of the intestinal microbiome in low-density polyethylene degradation by caterpillar larvae of the greater wax moth, Galleria mellonella	PROCEEDINGS OF THE ROYAL SOCIETY B-BIOLOGICAL SCIENCES	English	Article	polyethylene biodegradation; microbiome; waxworm; metabolism	RNA GENE DATABASE; BIO-DEGRADATION; BIODEGRADATION; POLYSTYRENE; DIVERSITY; MODEL; MINERALIZATION; COLONIZATION; SEQUENCES; HOST	Recently, a few insects, including the caterpillar larva of the greater wax moth Galleria mellonella, have been identified as avid 'plastivores'. These caterpillars are able to ingest and metabolize polyethylene at unprecedented rates. While it appears that G. mellonella plays an important role in the biodegradation process, the contribution of its intestinal microbiome remains poorly understood …	[Cassone, Bryan J.; Grove, Harald C.; Elebute, Oluwadara; Villanueva, Sachi M. P.; LeMoine, Christophe M. R.] Brandon Univ, Dept Biol, Brandon, MB R78 6A9, Canada	Brandon University	Cassone, BJ; LeMoine, CMR (corresponding author), Brandon Univ, Dept Biol, Brandon, MB R78 6A9, Canada.	cassoneb@brandonu.ca; lemoinec@brandonu.ca		LeMoine, Christophe/0000-0003-3536-5897	NSERC; Canadian Foundation for Innovation (CFI)	NSERC(Natural Sciences and Engineering Research Council of Canada (NSERC)); Canadian Foundation for Innovation (CFI)(Canada Foundation for Innovation)	This work was supported by individual NSERC Discovery Grants to B.J.C and C.M.R.L.M., and a collaborative Canadian Foundation for Innovation (CFI) Grant.	63	74	83	8	111	ROYAL SOC	LONDON	6-9 CARLTON HOUSE TERRACE, LONDON SW1Y 5AG, ENGLAND	0962-8452	1471-2954	P ROY SOC B-BIOL SCI	Proc. R. Soc. B-Biol. Sci.	2024-03-11	2020	287	1922			20200112	10.1098/rspb.2020.0112	http://dx.doi.org/10.1098/rspb.2020.0112		9	Biology; Ecology; Evolutionary Biology	Science Citation Index Expanded (SCI-EXPANDED)	Life Sciences & Biomedicine - Other Topics; Environmental Sciences & Ecology; Evolutionary Biology	KX0JK	32126962	Green Published, Bronze	2024-04-15	WOS:000521569300013
J	Zhang, JQ; Gao, DL; Li, QH; Zhao, YX; Li, L; Lin, HF; Bi, QR; Zhao, YC	Zhang, Junqing; Gao, Danling; Li, Quanhao; Zhao, Yixuan; Li, Li; Lin, Hanfeng; Bi, Qirui; Zhao, Yucheng	Biodegradation of polyethylene microplastic particles by the fungus Aspergillus flavus from the guts of wax moth Galleria mellonella	SCIENCE OF THE TOTAL ENVIRONMENT	English	Article	Microplastic particles; Biodegradation; Aspergillus flavus; Galleria mellonella; Polyethylene degrading enzyme	LOW-DENSITY POLYETHYLENE; PLASTIC WASTE; DEGRADATION; LACCASE; COLONIZATION; CATERPILLARS; BACTERIUM	Polyethylene (PE) products are widely used in daily life, agriculture, and industry because of their convenience and economic value. However, PE is one of the polymer materials remarkably resistant to degradation. Current methods of plastic waste disposal pose a threat to the environment and produce microplastic particles (MPP), which becomes a global environmental concern because of its accumula…	[Zhang, Junqing; Zhao, Yucheng] China Pharmaceut Univ, Dept Resources Sci Tradit Chinese Med, Nanjing, Jiangsu, Peoples R China; [Zhang, Junqing; Zhao, Yucheng] China Pharmaceut Univ, Sch Tradit Chinese Pharm, State Key Lab Nat Med, Nanjing, Jiangsu, Peoples R China; [Zhang, Junqing; Li, Quanhao] China Pharmaceut Univ, Sch Pharm, Nanjing, Jiangsu, Peoples R China; [Gao, Danling] China Pharmaceut …	China Pharmaceutical University; China Pharmaceutical University; China Pharmaceutical University; China Pharmaceutical University; China Pharmaceutical University; China Pharmaceutical University	Bi, QR; Zhao, YC (corresponding author), China Pharmaceut Univ, Dept Resources Sci Tradit Chinese Med, Nanjing, Jiangsu, Peoples R China.;Bi, QR; Zhao, YC (corresponding author), China Pharmaceut Univ, Sch Tradit Chinese Pharm, State Key Lab Nat Med, Nanjing, Jiangsu, Peoples R China.	biqirui@cpu.edu.cn; zhaoyucheng1986@126.com	Wang, Jiacheng/ABE-5948-2020	Wang, Jiacheng/0000-0003-4327-1508; Lin, Hanfeng/0000-0002-3172-5616; Li, Li/0000-0002-7404-3658	National Natural Science Foundation of China [81703637]; Natural Science Foundation of Jiangsu Province [BK20170736]	National Natural Science Foundation of China(National Natural Science Foundation of China (NSFC)); Natural Science Foundation of Jiangsu Province(Natural Science Foundation of Jiangsu Province)	This project is funded by National Natural Science Foundation of China (81703637) and Natural Science Foundation of Jiangsu Province (BK20170736).	58	210	232	80	592	ELSEVIER	AMSTERDAM	RADARWEG 29, 1043 NX AMSTERDAM, NETHERLANDS	0048-9697	1879-1026	SCI TOTAL ENVIRON	Sci. Total Environ.	2024-02-20	2020	704				135931	10.1016/j.scitotenv.2019.135931	http://dx.doi.org/10.1016/j.scitotenv.2019.135931		8	Environmental Sciences	Science Citation Index Expanded (SCI-EXPANDED)	Environmental Sciences & Ecology	JY8QK	31830656		2024-04-15	WOS:000504672800017
J	Brandon, AM; El Abbadi, SH; Ibekwe, UA; Cho, YM; Wu, WM; Criddle, CS	Brandon, Anja Malawi; El Abbadi, Sahar H.; Ibekwe, Uwakmfon A.; Cho, Yeo-Myoung; Wu, Wei-Min; Criddle, Craig S.	Fate of Hexabromocyclododecane (HBCD), A Common Flame Retardant, In Polystyrene-Degrading Mealworms: Elevated HBCD Levels in Egested Polymer but No Bioaccumulation	ENVIRONMENTAL SCIENCE & TECHNOLOGY	English	Article		TENEBRIO-MOLITOR MEAL; GROWTH-PERFORMANCE; LARVAE MEAL; BIODEGRADATION; PLASTICS; DIGESTIBILITY; METABOLISM; INCLUSION; BIOCHAR; FOOD	As awareness of the ubiquity and magnitude of plastic pollution has increased, so has interest in the long term fate of plastics. To date, however, the fate of potentially toxic plastic additives has received comparatively little attention. In this study, we investigated the fate of the flame retardant hexabromocyclododecane (HBCD) in polystyrene (PS)-degrading mealworms and in mealworm-fed shrim…	[Brandon, Anja Malawi; El Abbadi, Sahar H.; Ibekwe, Uwakmfon A.; Cho, Yeo-Myoung; Wu, Wei-Min; Criddle, Craig S.] Stanford Univ, Dept Civil & Environm Engn, Stanford, CA 94305 USA	Stanford University	Criddle, CS (corresponding author), Stanford Univ, Dept Civil & Environm Engn, Stanford, CA 94305 USA.	criddle@stanford.edu	Wu, Weimin/K-1323-2019	Wu, Weimin/0000-0001-5244-0655; El Abbadi, Sahar/0000-0003-2500-553X; Criddle, Craig/0000-0002-2750-8547; Brandon, Anja Malawi/0000-0002-6120-6753	Stanford Woods Institute for Environment [1197667-10-WTAZB]; National Science Foundation Graduate Research Fellowship Program [DGE-1656518]; Stanford Interdisciplinary Graduate Fellowship	Stanford Woods Institute for Environment; National Science Foundation Graduate Research Fellowship Program(National Science Foundation (NSF)); Stanford Interdisciplinary Graduate Fellowship	This work was supported by the Stanford Woods Institute for Environment (award 1197667-10-WTAZB). A.M.B. was supported by the National Science Foundation Graduate Research Fellowship Program (DGE-1656518). S.H.E. was supported by the Stanford Interdisciplinary Graduate Fellowship. The authors thank Dr. Daniel McCurry, University of Southern California, for initial method development help. We than…	54	27	29	5	98	AMER CHEMICAL SOC	WASHINGTON	1155 16TH ST, NW, WASHINGTON, DC 20036 USA	0013-936X	1520-5851	ENVIRON SCI TECHNOL	Environ. Sci. Technol.	2024-01-07	2020	54	1	364	371		10.1021/acs.est.9b06501	http://dx.doi.org/10.1021/acs.est.9b06501		8	Engineering, Environmental; Environmental Sciences	Science Citation Index Expanded (SCI-EXPANDED)	Engineering; Environmental Sciences & Ecology	KB8EX	31804807		2024-04-15	WOS:000506723200039
J	Yang, Y; Wang, JL; Xia, ML	Yang, Yu; Wang, Jialei; Xia, Mengli	Biodegradation and mineralization of polystyrene by plastic-eating superworms Zophobas atratus	SCIENCE OF THE TOTAL ENVIRONMENT	English	Article	Plastic waste; Polystyrene; Biodegradation; Superworm; Zophobas		Polystyrene (PS) is one of the major plastic debris accumulated in environment. Previously, we reported that mealworm (Tenebrio molitor) was capable of degrading and mineralizing Styrofoam (PS foam). This finding arouses our curiosity to explore whether more other insect species have the same capability as mealworms. Here, an insect larva, superworm (Zophobas atratus), was newly proven to be capa…	[Yang, Yu; Wang, Jialei; Xia, Mengli] Beijing Inst Technol, Sch Life Sci, Dept Biol, Beijing 100081, Peoples R China	Beijing Institute of Technology	Yang, Y (corresponding author), 5 South Zhongguancun St, Beijing 100081, Peoples R China.	yooyoung@bit.edu.cn		Xia, Mengli/0000-0002-9349-4323; Yang, Yu/0000-0002-4663-9753	National Natural Science Foundation of China [31961133015, 51603004]; Young Elite Scientist Sponsorship Program of the China Association of Science and Technology [2017QNRC001]; Beijing Institute of Technology Research Fund Program for Young Scholars [3160011181804]	National Natural Science Foundation of China(National Natural Science Foundation of China (NSFC)); Young Elite Scientist Sponsorship Program of the China Association of Science and Technology; Beijing Institute of Technology Research Fund Program for Young Scholars	This work was supported by grants from National Natural Science Foundation of China (No. 31961133015 and No. 51603004), the Young Elite Scientist Sponsorship Program of the China Association of Science and Technology (No. 2017QNRC001) and the Beijing Institute of Technology Research Fund Program for Young Scholars (No. 3160011181804).	20	133	143	23	313	ELSEVIER	AMSTERDAM	RADARWEG 29, 1043 NX AMSTERDAM, NETHERLANDS	0048-9697	1879-1026	SCI TOTAL ENVIRON	Sci. Total Environ.	2024-03-15	2020	708				135233	10.1016/j.scitotenv.2019.135233	http://dx.doi.org/10.1016/j.scitotenv.2019.135233		7	Environmental Sciences	Science Citation Index Expanded (SCI-EXPANDED)	Environmental Sciences & Ecology	KB0TV	31787276		2024-04-15	WOS:000506214900013
J	Przemieniecki, SW; Kosewska, A; Ciesielski, S; Kosewska, O	Przemieniecki, Sebastian W.; Kosewska, Agnieszka; Ciesielski, Slawomir; Kosewska, Olga	Changes in the gut microbiome and enzymatic profile of Tenebrio molitor larvae biodegrading cellulose, polyethylene and polystyrene waste	ENVIRONMENTAL POLLUTION	English	Article	Mealworm; Metagenome; Plastics degradation; Insects digestive system; Hydrolytic enzymes	PHOSPHATASE-ACTIVITY; BACTERIAL; MINERALIZATION; LIGNOCELLULOSE; DIVERSITY; COMMUNITY; INSECTS	Recent studies have demonstrated the ability of mealworm (Tenebrio molitor) for plastic degradation. This study is focused on changes in microbiome structure depending on diets. Microbial community obtained from oat and cellulose diet formed similar group, two kinds of polyethylene formed another group, while polystyrene diet showed the highest dissimilarity. The highest relative abundance of bac…	[Przemieniecki, Sebastian W.; Kosewska, Agnieszka; Kosewska, Olga] Univ Warmia & Mazury, Dept Entomol Phytopathol & Mol Diagnost, Fac Environm Management & Agr, Prawochenskiego 17, PL-10720 Olsztyn, Poland; [Ciesielski, Slawomir] Univ Warmia & Mazury, Fac Environm Sci, Dept Environm Biotechnol, Sloneczna 45G, PL-10917 Olsztyn, Poland	University of Warmia & Mazury; University of Warmia & Mazury	Przemieniecki, SW (corresponding author), Univ Warmia & Mazury, Dept Entomol Phytopathol & Mol Diagnost, Fac Environm Management & Agr, Prawochenskiego 17, PL-10720 Olsztyn, Poland.	sebastian.przemieniecki@uwm.edu.pl	Przemieniecki, Sebastian Wojciech/J-3875-2016; Ciesielski, Slawomir/HJI-2080-2023; Przemieniecki, Sebastian/ADF-6661-2022; Kosewska, Olga/HZI-4853-2023; Ciesielski, Slawomir/B-4569-2013	Przemieniecki, Sebastian Wojciech/0000-0003-1222-0310; Ciesielski, Slawomir/0000-0002-9084-9782; Kosewska, Olga/0000-0002-7090-3892	Ministry of Science and Higher Education, Republic of Poland [20.610.015-300]; University of Warmia and Mazury in Olsztyn [20.450.001-150]	Ministry of Science and Higher Education, Republic of Poland(Ministry of Science and Higher Education, Poland); University of Warmia and Mazury in Olsztyn	This research was supported by the Ministry of Science and Higher Education, Republic of Poland No. 20.610.015-300 and the Rector of the University ofWarmia and Mazury in Olsztyn as part of a student grant ('Studencki Grant Rektora' No. 20.450.001-150). The authors would like to thank the members of the Students' Entomology Club 'Pasikonik' (Jakub Dworakowski, Marcin Gla. b, Dawid Grzybowski, Pau…	46	92	100	13	147	ELSEVIER SCI LTD	OXFORD	THE BOULEVARD, LANGFORD LANE, KIDLINGTON, OXFORD OX5 1GB, OXON, ENGLAND	0269-7491	1873-6424	ENVIRON POLLUT	Environ. Pollut.	JAN	2020	256				113265	10.1016/j.envpol.2019.113265	http://dx.doi.org/10.1016/j.envpol.2019.113265		9	Environmental Sciences	Science Citation Index Expanded (SCI-EXPANDED)	Environmental Sciences & Ecology	JY9WW	31733968		2024-04-15	WOS:000504757200008
J	Kundungal, H; Gangarapu, M; Sarangapani, S; Patchaiyappan, A; Devipriya, SP	Kundungal, Harsha; Gangarapu, Manjari; Sarangapani, Saran; Patchaiyappan, Arunkumar; Devipriya, Suja Purushothaman	Role of pretreatment and evidence for the enhanced biodegradation and mineralization of low-density polyethylene films by greater waxworm	ENVIRONMENTAL TECHNOLOGY	English	Article	Polyethylene degradation; Galleria mellonella; low-density polyethylene; pre-treated polyethylene; mineralization	WAX MOTH; BIO-DEGRADATION; LARVAE; CHAIN; LDPE; POLYPROPYLENE; PROOXIDANT; OXIDATION; POLYTHENE; MECHANISM	The present study reports the role of pretreatment for the enhanced biodegradation of low-density polyethylene (LDPE) with Galleria mellonella (Greater waxworm). The pretreatment of the LDPE film was carried out under solar radiation. The pretreated LDPE (PTLDPE) and untreated LDPE (UTLDPE) were characterized with AFM, FTIR and H-1 NMR techniques. The qualitative analysis for the biodegradation o…	[Kundungal, Harsha; Gangarapu, Manjari; Sarangapani, Saran; Patchaiyappan, Arunkumar; Devipriya, Suja Purushothaman] Pondicherry Univ, Dept Ecol & Environm Sci, Pondicherry 605014, India	Pondicherry University	Devipriya, SP (corresponding author), Pondicherry Univ, Dept Ecol & Environm Sci, Pondicherry 605014, India.	suja.ees@pondiuni.edu.in	Kundungal, Harsha/AAA-6266-2021; Sarangapany, Saran/E-6618-2018	Sarangapany, Saran/0000-0002-9441-9325; patchaiyappan, arunkumar/0000-0002-8674-7353	UGC, New Delhi [F1-17.1/2015-16/MANF-2015-17-KER-65616]	UGC, New Delhi(University Grants Commission, India)	Harsha K. acknowledges the UGC, New Delhi for providing Maulana Azad National Fellowship (F1-17.1/2015-16/MANF-2015-17-KER-65616).	76	34	37	9	104	TAYLOR & FRANCIS LTD	ABINGDON	2-4 PARK SQUARE, MILTON PARK, ABINGDON OR14 4RN, OXON, ENGLAND	0959-3330	1479-487X	ENVIRON TECHNOL	Environ. Technol.	2024-02-23	2021	42	5	717	730		10.1080/09593330.2019.1643925	http://dx.doi.org/10.1080/09593330.2019.1643925	2019-07-01	14	Environmental Sciences	Science Citation Index Expanded (SCI-EXPANDED)	Environmental Sciences & Ecology	QF8XL	31322049		2024-04-15	WOS:000481998500001
J	Ren, L; Men, LN; Zhang, ZW; Guan, FF; Tian, J; Wang, B; Wang, JH; Zhang, YH; Zhang, W	Ren, Liu; Men, Lina; Zhang, Zhiwei; Guan, Feifei; Tian, Jian; Wang, Bin; Wang, Jihua; Zhang, Yuhong; Zhang, Wei	Biodegradation of Polyethylene by Enterobacter sp. D1 from the Guts of Wax Moth Galleria mellonella	INTERNATIONAL JOURNAL OF ENVIRONMENTAL RESEARCH AND PUBLIC HEALTH	English	Article	environmental impact; Enterobacter sp; plastic biodegradation; polyethylene; wax moth	HIGH-DENSITY POLYETHYLENE; MICROBIAL-DEGRADATION; BIO-DEGRADATION; BACTERIA; MICROPLASTICS; PELLETS; WASTE	Plastic polymers are widely used in agriculture, industry, and our daily life because of their convenient and economic properties. However, pollution caused by plastic polymers, especially polyethylene (PE), affects both animal and human health when they aggregate in the environment, as they are not easily degraded under natural conditions. In this study, Enterobacter sp. D1 was isolated from the…	[Ren, Liu; Wang, Jihua] Harbin Normal Univ, Coll Life Sci & Technol, 1 Shida Rd, Harbin 150025, Heilongjiang, Peoples R China; [Ren, Liu; Guan, Feifei; Tian, Jian; Zhang, Yuhong; Zhang, Wei] Chinese Acad Agr Sci, Biotechnol Res Inst, 12 Zhongguancun South St, Beijing 100081, Peoples R China; [Men, Lina; Zhang, Zhiwei] Shanxi Agr Univ, Coll Forestry, Taigu 030801, Peoples R China; [Wang, Bin] Xinj…	Harbin Normal University; Chinese Academy of Agricultural Sciences; Biotechnology Research Institute, CAAS; Shanxi Agricultural University; Xinjiang Academy of Agricultural Sciences	Wang, JH (corresponding author), Harbin Normal Univ, Coll Life Sci & Technol, 1 Shida Rd, Harbin 150025, Heilongjiang, Peoples R China.;Zhang, YH (corresponding author), Chinese Acad Agr Sci, Biotechnol Res Inst, 12 Zhongguancun South St, Beijing 100081, Peoples R China.	rllr1@outlook.com; linamen81@163.com; zhiweizhang2012@163.com; guanfeifei@caas.cn; tianjian@caas.cn; wbx_wm@126.com; wangjihua333@hotmail.com; zhangyuhong@caas.cn; zhangwei02@caas.cn	liu, shanshan/JPA-0852-2023; Wang, Yunwen/KBR-2884-2024; XIE, WANYING/JNR-9259-2023; , 田健/AAX-7731-2020; WANG, JINGYI/GSJ-1241-2022; zhang, zhiwie/HPH-8504-2023	Wang, Yunwen/0009-0008-3083-7799; , 田健/0000-0002-9997-6518; zhang, zhiwie/0000-0001-6082-6996	Central Public-interest Scientific Institution Basal Research Fund [Y2018LM02, Y2019XK19]; Xinjiang Key Research and Development Program of China [2018B01006-1]; National Major Project of Water Pollution Control and Governance [2017ZX07202-002-06]	Central Public-interest Scientific Institution Basal Research Fund; Xinjiang Key Research and Development Program of China; National Major Project of Water Pollution Control and Governance	This work was supported by the Central Public-interest Scientific Institution Basal Research Fund (Y2018LM02, Y2019XK19), the Xinjiang Key Research and Development Program of China (2018B01006-1), and the National Major Project of Water Pollution Control and Governance (2017ZX07202-002-06) in China.	41	112	126	12	153	MDPI	BASEL	ST ALBAN-ANLAGE 66, CH-4052 BASEL, SWITZERLAND		1660-4601	INT J ENV RES PUB HE	Int. J. Environ. Res. Public Health	2024-06-01	2019	16	11			1941	10.3390/ijerph16111941	http://dx.doi.org/10.3390/ijerph16111941		11	Environmental Sciences; Public, Environmental & Occupational Health	Science Citation Index Expanded (SCI-EXPANDED); Social Science Citation Index (SSCI)	Environmental Sciences & Ecology; Public, Environmental & Occupational Health	IE1GB	31159351	Green Published, gold, Green Submitted	2024-04-15	WOS:000472132900069
J	Kundungal, H; Gangarapu, M; Sarangapani, S; Patchaiyappan, A; Devipriya, SP	Kundungal, Harsha; Gangarapu, Manjari; Sarangapani, Saran; Patchaiyappan, Arunkumar; Devipriya, Suja Purushothaman	Efficient biodegradation of polyethylene (HDPE) waste by the plastic-eating lesser waxworm (Achroia grisella)	ENVIRONMENTAL SCIENCE AND POLLUTION RESEARCH	English	Article	Plastic wastes; Polyethylene; Biodegradation; Waxworm; Achroia grisella	LOW-DENSITY POLYETHYLENE; MICROBIAL-DEGRADATION; FILMS; POLYSTYRENE; POLYTHENE; MINERALIZATION; MICROPLASTICS; DETERIORATION; ACCUMULATION; DEBRIS	Polyethylene (PE) is one of the major persistent plastic that is not biodegradable at considerable rates in most environments, and is the major source of unceasing environmental pollution. Recently, biodegradation of plastic wastes through waxworms and mealworms were reported. The present study focuses on the high-density polyethylene (HDPE) degradation capabilities of the larvae of Achroia grise…	[Kundungal, Harsha; Gangarapu, Manjari; Sarangapani, Saran; Patchaiyappan, Arunkumar; Devipriya, Suja Purushothaman] Pondicherry Univ, Dept Ecol & Environm Sci, Pondicherry 605014, India	Pondicherry University	Devipriya, SP (corresponding author), Pondicherry Univ, Dept Ecol & Environm Sci, Pondicherry 605014, India.	Suja.ees@pondiuni.edu.in	Sarangapany, Saran/E-6618-2018	Sarangapany, Saran/0000-0002-9441-9325; patchaiyappan, arunkumar/0000-0002-8674-7353	Maulana Azad National Fellowship program, University Grants Commission, India [F1-17.1/2015-16/MANF-2015-17-KER-65616]	Maulana Azad National Fellowship program, University Grants Commission, India	The authors are thankful to the Central Instrumentation Facility, Pondicherry University, India, for providing the instrumentation facility for characterization. The financial support from Maulana Azad National Fellowship program, University Grants Commission, India (F1-17.1/2015-16/MANF-2015-17-KER-65616) is acknowledged.	64	107	115	13	172	SPRINGER HEIDELBERG	HEIDELBERG	TIERGARTENSTRASSE 17, D-69121 HEIDELBERG, GERMANY	0944-1344	1614-7499	ENVIRON SCI POLLUT R	Environ. Sci. Pollut. Res.	JUN	2019	26	18	18509	18519		10.1007/s11356-019-05038-9	http://dx.doi.org/10.1007/s11356-019-05038-9		11	Environmental Sciences	Science Citation Index Expanded (SCI-EXPANDED)	Environmental Sciences & Ecology	ID5ON	31049864		2024-04-15	WOS:000471725900056
J	Peng, BY; Su, YM; Chen, ZB; Chen, JB; Zhou, XF; Benbow, ME; Griddle, CS; Wu, WM; Zhang, YL	Peng, Bo-Yu; Su, Yiming; Chen, Zhibin; Chen, Jiabin; Zhou, Xuefei; Benbow, Mark Eric; Griddle, Craig S.; Wu, Wei-Min; Zhang, Yalei	Biodegradation of Polystyrene by Dark (Tenebrio obscurus) and Yellow (Tenebrio molitor) Mealworms (Coleoptera: Tenebrionidae)	ENVIRONMENTAL SCIENCE & TECHNOLOGY	English	Article		PHOTODEGRADED POLYMERS; MARINE DEBRIS; MINERALIZATION; DEGRADATION; MICROPLASTICS; POLYETHYLENE; PENETRATION; DIVERSITY; POLLUTION; PLASTICS	Yellow mealworms (larvae of Tenebrio molitor, Coleoptera: Tenebrionidae) have been proven to be capable of biodegrading polystyrene (PS) products. Using four geographic sources, we found that dark mealworms (larvae of Tenebrio obscurus) ate PS as well. We subsequently tested T. obscurus from Shandong, China for PS degradation capability. Our results demonstrated the ability for PS degradation wit…	[Peng, Bo-Yu; Su, Yiming; Chen, Zhibin; Chen, Jiabin; Zhou, Xuefei; Zhang, Yalei] Tongji Univ, Coll Environm Sci & Engn, State Key Lab Pollut Control & Resource Reuse, Shanghai 200092, Peoples R China; [Griddle, Craig S.; Wu, Wei-Min] Stanford Univ, Ctr Sustainable Dev & Global Competitiveness, William & Cloy Codiga Resource Recovery Ctr, Dept Civil & Environm Engn, Stanford, CA 94305 USA; [Benbo…	Tongji University; Stanford University; Michigan State University; University of California System; University of California Los Angeles	Zhang, YL (corresponding author), Tongji Univ, Coll Environm Sci & Engn, State Key Lab Pollut Control & Resource Reuse, Shanghai 200092, Peoples R China.;Wu, WM (corresponding author), Stanford Univ, Ctr Sustainable Dev & Global Competitiveness, William & Cloy Codiga Resource Recovery Ctr, Dept Civil & Environm Engn, Stanford, CA 94305 USA.	Billwu@stanford.edu; Zhangyalei@tongji.edu.cn	Wu, Weimin/K-1323-2019; zhu, yujie/KBC-4009-2024; Chen, Jia/HQZ-3908-2023; Zhou, Xiangfeng/KDO-8724-2024; Benbow, Mark/V-5895-2019; chen, jia/JDW-7660-2023; ZHOU, XUE/F-6129-2013; chen, jia/JLM-4733-2023	Wu, Weimin/0000-0001-5244-0655; Criddle, Craig/0000-0002-2750-8547	National Science Fund for Distinguished Young Scholars [51625804]; Woods Institute for Environment at Stanford University [1197667-10-WTAZB]	National Science Fund for Distinguished Young Scholars(National Natural Science Foundation of China (NSFC)National Science Fund for Distinguished Young Scholars); Woods Institute for Environment at Stanford University	We gratefully acknowledge support by the National Science Fund for Distinguished Young Scholars (NO. 51625804) as well as assistance provided by School of Life Science and Technology, Tongji University. We also appreciate the support provided by the Woods Institute for Environment at Stanford University (Award 1197667-10-WTAZB). Dr. Wei-Min Wu is a Guest Professor of Tongji University. We thank t…	52	173	194	45	395	AMER CHEMICAL SOC	WASHINGTON	1155 16TH ST, NW, WASHINGTON, DC 20036 USA	0013-936X	1520-5851	ENVIRON SCI TECHNOL	Environ. Sci. Technol.	2024-05-07	2019	53	9	5256	5265		10.1021/acs.est.8b06963	http://dx.doi.org/10.1021/acs.est.8b06963		10	Engineering, Environmental; Environmental Sciences	Science Citation Index Expanded (SCI-EXPANDED)	Engineering; Environmental Sciences & Ecology	HX8FN	30990998		2024-04-15	WOS:000467641800064
J	Yang, SS; Wu, WM; Brandon, AM; Fan, HQ; Receveur, JP; Li, YR; Wang, ZY; Fan, R; McClellan, RL; Gao, SH; Ning, DL; Phillips, DH; Peng, BY; Wang, HT; Cai, SY; Li, P; Cai, WW; Ding, LY; Yang, J; Zheng, M; Ren, J; Zhang, YL; Gao, J; Xing, DF; Ren, NQ; Waymouth, RM; Zhou, JZ; Tao, HC; Picard, CJ; Benbow, ME; Criddle, CS	Yang, Shan-Shan; Wu, Wei-Min; Brandon, Anja M.; Fan, Han-Qing; Receveur, Joseph P.; Li, Yiran; Wang, Zhi-Yue; Fan, Rui; McClellan, Rebecca L.; Gao, Shu-Hong; Ning, Daliang; Phillips, Debra H.; Peng, Bo-Yu; Wang, Hongtao; Cai, Shen-Yang; Li, Ping; Cai, Wei-Wei; Ding, Ling-Yun; Yang, Jun; Zheng, Min; Ren, Jie; Zhang, Ya-Lei; Gao, Jie; Xing, Defeng; Ren, Nan-Qi; Waymouth, Robert M.; Zhou, Jizhong; T…	Ubiquity of polystyrene digestion and biodegradation within yellow mealworms, larvae of Tenebrio molitor Linnaeus (Coleoptera: Tenebrionidae)	CHEMOSPHERE	English	Article	Plastic wastes; Polystyrene; Degradation; Mealworms; Tenebrio molitor; gut microbiome	PHOTODEGRADED POLYMERS; MICROBIAL-DEGRADATION; POLYETHYLENE; MINERALIZATION; FORMALDEHYDE; INSECTS	Academics researchers and citizen scientists from 22 countries confirmed that yellow mealworms, the larvae of Tenebrio molitor Linnaeus, can survive by eating polystyrene (PS) foam. More detailed assessments of this capability for mealworms were carried out by12 sources: five from the USA, six from China, and one from Northern Ireland. All of these mealworms digested PS foam. PS mass decreased an…	[Yang, Shan-Shan; Wu, Wei-Min; Brandon, Anja M.; Fan, Han-Qing; Li, Yiran; Wang, Zhi-Yue; Fan, Rui; McClellan, Rebecca L.; Waymouth, Robert M.; Criddle, Craig S.] Stanford Univ, Dept Civil & Environm Engn, Dept Chem, William & Cloy Codiga Resource Recovery Ctr,Ctr S, Stanford, CA 94305 USA; [Receveur, Joseph P.; Benbow, Mark Eric] Michigan State Univ, Dept Entomol, Dept Osteopath Med Specialties,…	Stanford University; Michigan State University; University of Oklahoma System; University of Oklahoma - Norman; University of Oklahoma System; University of Oklahoma - Norman; Harbin Institute of Technology; Queens University Belfast; Tongji University; Peking University; Beihang University; Chinese Academy of Sciences; Research Center for Eco-Environmental Sciences (RCEES); University of Queensl…	Wu, WM; Criddle, CS (corresponding author), Stanford Univ, Dept Civil & Environm Engn, Dept Chem, William & Cloy Codiga Resource Recovery Ctr,Ctr S, Stanford, CA 94305 USA.	billwu@stanford.edu; criddle@stanford.edu	Ning, Daliang/AAT-2601-2021; 吴, 昊/AAB-1620-2020; ZHU, Kejia/JMQ-1222-2023; Benbow, Mark/V-5895-2019; Zhou, Jizhong/ACC-8029-2022; Zheng, Min/GLU-7095-2022; Wu, Weimin/K-1323-2019; Yang, Shanshan/AAR-6513-2021; Cai, Weiwei/AAQ-3840-2021; Wang, Zhiyue/AAE-3000-2021; Hu, Tao/JOZ-6744-2023; Zheng, Min/GZH-2090-2022; Tao, Hu/HLW-9287-2023; WANG, Hongtao/F-3264-2010; Phillips, Debra/F-1828-2010	Zhou, Jizhong/0000-0003-2014-0564; Zheng, Min/0000-0001-9148-7544; Wu, Weimin/0000-0001-5244-0655; Cai, Weiwei/0000-0002-6894-1777; Wang, Zhiyue/0000-0002-0776-050X; Zheng, Min/0000-0001-9148-7544; Receveur, Joseph/0000-0001-9157-3784; Phillips, Debra/0000-0001-8548-7409; Brandon, Anja Malawi/0000-0002-6120-6753; Waymouth, Robert/0000-0001-9862-9509; Fan, Rui/0000-0002-1485-2808; Criddle, Craig/0…	Woods Institute for Environment at Stanford University [1197667-10-WTAZB]; US National Science Foundation SBIR award [1648559]; Harbin Institute of Technology, Harbin, China; Div Of Industrial Innovation & Partnersh; Directorate For Engineering [1648559] Funding Source: National Science Foundation	Woods Institute for Environment at Stanford University; US National Science Foundation SBIR award; Harbin Institute of Technology, Harbin, China(Harbin Institute of Technology); Div Of Industrial Innovation & Partnersh; Directorate For Engineering(National Science Foundation (NSF)NSF - Directorate for Engineering (ENG))	This work was supported in part by the Woods Institute for Environment at Stanford University (award 1197667-10-WTAZB) and in part by US National Science Foundation SBIR award 1648559. Dr. Shangshang Yang was supported by the Harbin Institute of Technology, Harbin, China. We also gratefully acknowledge helpful suggestions from Dr. Yu Yang, Beihang University, Beijing, China, and from Drs. Virgini…	33	110	120	15	266	PERGAMON-ELSEVIER SCIENCE LTD	OXFORD	THE BOULEVARD, LANGFORD LANE, KIDLINGTON, OXFORD OX5 1GB, ENGLAND	0045-6535	1879-1298	CHEMOSPHERE	Chemosphere	DEC	2018	212		262	271		10.1016/j.chemosphere.2018.08.078	http://dx.doi.org/10.1016/j.chemosphere.2018.08.078		10	Environmental Sciences	Science Citation Index Expanded (SCI-EXPANDED)	Environmental Sciences & Ecology	GX1LF	30145418	Green Submitted, hybrid, Green Accepted	2024-04-15	WOS:000447478100030
J	Brandon, AM; Gao, SH; Tian, RM; Ning, DL; Yang, SS; Zhou, JZ; Wu, WM; Criddle, CS	Brandon, Anja Malawi; Gao, Shu-Hong; Tian, Renmao; Ning, Daliang; Yang, Shan-Shan; Zhou, Jizhong; Wu, Wei-Min; Criddle, Craig S.	Biodegradation of Polyethylene and Plastic Mixtures in Mealworms (Larvae of Tenebrio molitor) and Effects on the Gut Microbiome	ENVIRONMENTAL SCIENCE & TECHNOLOGY	English	Article		BIO-DEGRADATION; POLYSTYRENE; MINERALIZATION; SEQUENCES	Recent studies have demonstrated the ability for polystyrene (PS) degradation within the gut of mealworms (Tenebrio molitor). To determine whether plastics may be broadly susceptible to biodegradation within mealworms, we evaluated the fate of polyethylene (PE) and mixtures (PE + PS). We find that PE biodegrades at comparable rates to PS. Mass balances indicate conversion of up 49.0 +/- 1.4% of t…	[Brandon, Anja Malawi; Yang, Shan-Shan; Zhou, Jizhong; Wu, Wei-Min; Criddle, Craig S.] Stanford Univ, Dept Civil & Environm Engn, Stanford, CA 94305 USA; [Gao, Shu-Hong; Tian, Renmao; Ning, Daliang] Univ Oklahoma, Dept Microbiol & Plant Biol, Consolidated Core Lab, Inst Environm Genom, Norman, OK 73019 USA; [Gao, Shu-Hong; Tian, Renmao; Ning, Daliang] Univ Oklahoma, Sch Civil Engn & Environm Sci,…	Stanford University; University of Oklahoma System; University of Oklahoma - Norman; University of Oklahoma System; University of Oklahoma - Norman; Tsinghua University; United States Department of Energy (DOE); Lawrence Berkeley National Laboratory	Criddle, CS (corresponding author), Stanford Univ, Dept Civil & Environm Engn, Stanford, CA 94305 USA.	criddle@stanford.edu	Wu, Weimin/K-1323-2019; Zhou, Jizhong/ACC-8029-2022; Yang, Shanshan/AAR-6513-2021; Ning, Daliang/AAT-2601-2021; 吴, 昊/AAB-1620-2020	Wu, Weimin/0000-0001-5244-0655; Zhou, Jizhong/0000-0003-2014-0564; Criddle, Craig/0000-0002-2750-8547; Brandon, Anja Malawi/0000-0002-6120-6753	Stanford Woods Institute for Environment [1197667-10-WTAZB]; National Science Foundation Graduate Research Fellowship Program [DGE-1656518]; National Science Foundation [ECCS-1542152]; University of Oklahoma Vice President's Office for Research	Stanford Woods Institute for Environment; National Science Foundation Graduate Research Fellowship Program(National Science Foundation (NSF)); National Science Foundation(National Science Foundation (NSF)); University of Oklahoma Vice President's Office for Research	This work was supported by the Stanford Woods Institute for Environment (award 1197667-10-WTAZB). A.M.B. was supported by the National Science Foundation Graduate Research Fellowship Program (DGE-1656518). Part of this work was performed at the Stanford Nano Shared Facilities (SNSF), supported by the National Science Foundation (ECCS-1542152). S.H.G., R.T., D.N., and J.Z. were supported by the Un…	32	266	297	48	400	AMER CHEMICAL SOC	WASHINGTON	1155 16TH ST, NW, WASHINGTON, DC 20036 USA	0013-936X	1520-5851	ENVIRON SCI TECHNOL	Environ. Sci. Technol.	2024-06-05	2018	52	11	6526	6533		10.1021/acs.est.8b02301	http://dx.doi.org/10.1021/acs.est.8b02301		8	Engineering, Environmental; Environmental Sciences	Science Citation Index Expanded (SCI-EXPANDED)	Engineering; Environmental Sciences & Ecology	GI9XV	29763555		2024-04-15	WOS:000434892900048
J	Yang, SS; Brandon, AM; Flanagan, JCA; Yang, J; Ning, DL; Cai, SY; Fan, HQ; Wang, ZY; Ren, J; Benbow, E; Ren, NQ; Waymouth, RM; Zhou, JZ; Criddle, CS; Wu, WM	Yang, Shan-Shan; Brandon, Anja Malawi; Flanagan, James Christopher Andrew; Yang, Jun; Ning, Daliang; Cai, Shen-Yang; Fan, Han-Qing; Wang, Zhi-Yue; Ren, Jie; Benbow, Eric; Ren, Nan-Qi; Waymouth, Robert M.; Zhou, Jizhong; Criddle, Craig S.; Wu, Wei-Min	Biodegradation of polystyrene wastes in yellow mealworms (larvae of Tenebrio molitor Linnaeus): Factors affecting biodegradation rates and the ability of polystyrene-fed larvae to complete their life cycle	CHEMOSPHERE	English	Article	Plastic wastes; Polystyrene; Biodegradation; Mealworms; Tenebrio molitor	PHOTODEGRADED POLYMERS; MICROBIAL-DEGRADATION; MARINE-ENVIRONMENT; MINERALIZATION; SPECTROSCOPY; DEBRIS; L.	Commercial production of polystyrene (PS)-a persistent plastic that is not biodegradable at appreciable rates in most environments-has led to its accumulation as a major contaminant of land, rivers, lakes, and oceans. Recently, however, an environment was identified in which PS is susceptible to rapid biodegradation: the larval gut of Tenebrio molitor Linnaeus (yellow mealworms). In this study, w…	[Yang, Shan-Shan; Brandon, Anja Malawi; Fan, Han-Qing; Wang, Zhi-Yue; Criddle, Craig S.; Wu, Wei-Min] Stanford Univ, Ctr Sustainable Dev & Global Competitiveness, William & Cloy Codiga Resource Recovery Ctr, Dept Civil & Environm Engn, Stanford, CA 94305 USA; [Flanagan, James Christopher Andrew; Waymouth, Robert M.] Stanford Univ, Dept Chem, Stanford, CA 94305 USA; [Yang, Jun] Beihang Univ, Sch C…	Stanford University; Stanford University; Beihang University; University of Oklahoma System; University of Oklahoma - Norman; University of Oklahoma System; University of Oklahoma - Norman; Tongji University; Michigan State University; Michigan State University; Harbin Institute of Technology	Criddle, CS; Wu, WM (corresponding author), Stanford Univ, Ctr Sustainable Dev & Global Competitiveness, William & Cloy Codiga Resource Recovery Ctr, Dept Civil & Environm Engn, Stanford, CA 94305 USA.	criddle@stanford.edu; billwu@stanford.edu	吴, 昊/AAB-1620-2020; Ning, Daliang/AAT-2601-2021; Ren, Jie/J-2811-2012; Wang, Zhiyue/AAE-3000-2021; Wu, Wei-min/J-5373-2019; Wu, Weimin/K-1323-2019; Zhou, Jizhong/ACC-8029-2022	Wang, Zhiyue/0000-0002-0776-050X; Wu, Wei-min/0000-0001-5244-0655; Wu, Weimin/0000-0001-5244-0655; Zhou, Jizhong/0000-0003-2014-0564; Criddle, Craig/0000-0002-2750-8547; Ning, Daliang/0000-0002-3368-5988; Fan, Hanqing/0000-0003-0650-8924; Waymouth, Robert/0000-0001-9862-9509; Brandon, Anja Malawi/0000-0002-6120-6753	Woods Institute for Environment at Stanford University [1197667-10-WTAZB]; US National Science Foundation SBIR award [1648559]; Harbin Institute of Technology (HIT), Harbin, China; Div Of Industrial Innovation & Partnersh; Directorate For Engineering [1648559] Funding Source: National Science Foundation	Woods Institute for Environment at Stanford University; US National Science Foundation SBIR award; Harbin Institute of Technology (HIT), Harbin, China; Div Of Industrial Innovation & Partnersh; Directorate For Engineering(National Science Foundation (NSF)NSF - Directorate for Engineering (ENG))	This work was supported by the Woods Institute for Environment at Stanford University (award 1197667-10-WTAZB) and partially by US National Science Foundation SBIR award 1648559. Dr. Shanshan Yang was supported by Harbin Institute of Technology (HIT), Harbin, China. We also gratefully acknowledge the helpful suggestions from Dr. Yu Yang, Beihang University, Beijing, China; Drs. Virginia Emery and…	37	150	167	16	311	PERGAMON-ELSEVIER SCIENCE LTD	OXFORD	THE BOULEVARD, LANGFORD LANE, KIDLINGTON, OXFORD OX5 1GB, ENGLAND	0045-6535	1879-1298	CHEMOSPHERE	Chemosphere	JAN	2018	191		979	989		10.1016/j.chemosphere.2017.10.117	http://dx.doi.org/10.1016/j.chemosphere.2017.10.117		11	Environmental Sciences	Science Citation Index Expanded (SCI-EXPANDED)	Environmental Sciences & Ecology	FQ2SJ	29145143	hybrid	2024-04-15	WOS:000418208000107
J	Mogha, NK; Gosain, S; Masram, DT	Mogha, Navin Kumar; Gosain, Saransh; Masram, Dhanraj T.	Gold nanoworms immobilized graphene oxide polymer brush nanohybrid for catalytic degradation studies of organic dyes	APPLIED SURFACE SCIENCE	English	Article	Dye degradation; Graphene oxide; Gold nanoparticles; Polymer brush; ATRP; Heterogeneous catalysis	AZO DYES; PHOTOCATALYTIC DEGRADATION; AU NANOPARTICLES; METHYL-ORANGE; REDUCTION; COMPOSITE; MECHANISM; FABRICATION; ELECTRODES; DEPENDENCE	In the present work, we report gold nanoparticles (AuNPs) on poly (dimethylaminoethyl methacrylate) (PDMAEMA) brushes immobilized reduced graphene oxide (Au/PDMAEMA/RGO) as catalyst for degradation kinetic studies of Rhodamine B (RB), Methyl Orange (MO) and Eosine Y (EY) dyes, having an excellent catalytic activity, as evident by the apparent rate constant (k(app)), which is found to be 21.8, 26.…	[Mogha, Navin Kumar; Gosain, Saransh; Masram, Dhanraj T.] Univ Delhi, Dept Chem, Delhi 110007, India	University of Delhi	Masram, DT (corresponding author), Univ Delhi, Dept Chem, Delhi 110007, India.	dhnaraj_masram27@rediffmail.com	Mogha, Navin Kumar/G-4011-2013	Mogha, Navin Kumar/0000-0002-2483-1170; GOSAIN, Saransh Raj/0000-0001-6205-5822	R & D fund University of Delhi, Delhi, India; SERB-DST, Delhi, India [SB/EMEQ-081/2014]	R & D fund University of Delhi, Delhi, India; SERB-DST, Delhi, India	This work was supported by the R & D fund (2015-16) University of Delhi, Delhi, India and SERB-DST (SB/EMEQ-081/2014) Delhi, India for providing financial assistance and Authors are grateful to Sophisticated Analytical Instrument Facility (SAIF) - AIIMS, New Delhi, under the SAIF Program of DST for providing TEM facility.	60	42	43	0	94	ELSEVIER	AMSTERDAM	RADARWEG 29, 1043 NX AMSTERDAM, NETHERLANDS	0169-4332	1873-5584	APPL SURF SCI	Appl. Surf. Sci.	2024-02-28	2017	396		1427	1434		10.1016/j.apsusc.2016.11.182	http://dx.doi.org/10.1016/j.apsusc.2016.11.182		8	Chemistry, Physical; Materials Science, Coatings & Films; Physics, Applied; Physics, Condensed Matter	Science Citation Index Expanded (SCI-EXPANDED)	Chemistry; Materials Science; Physics	EG9YQ			2024-04-15	WOS:000391418200029
J	Yang, Y; Yang, J; Wu, WM; Zhao, J; Song, YL; Gao, LC; Yang, RF; Jiang, L	Yang, Yu; Yang, Jun; Wu, Wei-Min; Zhao, Jiao; Song, Yiling; Gao, Longcheng; Yang, Ruifu; Jiang, Lei	Biodegradation and Mineralization of Polystyrene by Plastic-Eating Mealworms: Part 1. Chemical and Physical Characterization and Isotopic Tests	ENVIRONMENTAL SCIENCE & TECHNOLOGY	English	Article		POLYETHYLENE; SOIL; NMR; ACCUMULATION; FORMALDEHYDE; DEGRADATION; TERMITES; WAXWORMS; DEBRIS; OCEAN	Polystyrene (PS) is generally considered to be durable and resistant to biodegradation. Mealworms (the larvae of Tenebrio molitor Linnaeus) from different sources chew and eat Styrofoam, a common PS product. The Styrofoam was efficiently degraded in the larval gut within a retention time of less than 24 h. Fed with Styrofoam as the sole diet, the larvae lived as well as those fed with a normal di…	[Yang, Yu; Yang, Jun; Gao, Longcheng; Jiang, Lei] Beihang Univ, Sch Chem & Environm, Minist Educ, Key Lab Bioinspired Smart Interfacial Sci & Techn, Beijing 100191, Peoples R China; [Song, Yiling] Beihang Univ, Sch Biol Sci & Med Engn, Beijing 100191, Peoples R China; [Wu, Wei-Min] Stanford Univ, Ctr Sustainable Dev & Global Competitiveness, William & Cloy Codiga Resource Recovery Res Ctr, Dept C…	Beihang University; Beihang University; Stanford University; Beijing Genomics Institute (BGI)	Yang, J (corresponding author), Beihang Univ, Sch Chem & Environm, Minist Educ, Key Lab Bioinspired Smart Interfacial Sci & Techn, Beijing 100191, Peoples R China.	yangjun@buaa.edu.cn; jianglei@iccas.ac.cn	jiang, lei/IWE-1124-2023; , 许永傲/AAC-2581-2019; Jiang, Lei/B-1066-2011; Yang, Ruifu/A-2273-2011; Wu, Wei-min/J-5373-2019; Wu, Weimin/K-1323-2019	Yang, Ruifu/0000-0003-3219-7269; Wu, Wei-min/0000-0001-5244-0655; Wu, Weimin/0000-0001-5244-0655	National Natural Science Foundation of China (NSFC) [51373006, 20477002]; State Basic Research Program of China [2014CB931800]; Shenzhen Key Laboratory of Bioenergy [CXB201005240001A]; NSFC [51373006]	National Natural Science Foundation of China (NSFC)(National Natural Science Foundation of China (NSFC)); State Basic Research Program of China(National Basic Research Program of China); Shenzhen Key Laboratory of Bioenergy; NSFC(National Natural Science Foundation of China (NSFC))	The authors appreciate the help of Dr. Sarah Wert and Professor Craig S. Criddle, Department of Civil and Environmental Engineering, Stanford University, Stanford, CA, during the manuscript preparation. This work was supported by grants from the National Natural Science Foundation of China (NSFC, Grants 51373006 and 20477002), the State Basic Research Program of China (Grant 2014CB931800), and th…	23	335	393	39	805	AMER CHEMICAL SOC	WASHINGTON	1155 16TH ST, NW, WASHINGTON, DC 20036 USA	0013-936X	1520-5851	ENVIRON SCI TECHNOL	Environ. Sci. Technol.	2024-10-20	2015	49	20	12080	12086		10.1021/acs.est.5b02661	http://dx.doi.org/10.1021/acs.est.5b02661		7	Engineering, Environmental; Environmental Sciences	Science Citation Index Expanded (SCI-EXPANDED)	Engineering; Environmental Sciences & Ecology	CU2JB	26390034		2024-04-15	WOS:000363348700011
J	Yang, Y; Yang, J; Wu, WM; Zhao, J; Song, YL; Gao, LC; Yang, RF; Jiang, L	Yang, Yu; Yang, Jun; Wu, Wei-Min; Zhao, Jiao; Song, Yiling; Gao, Longcheng; Yang, Ruifu; Jiang, Lei	Biodegradation and Mineralization of Polystyrene by Plastic-Eating Mealworms: Part 2. Role of Gut Microorganisms	ENVIRONMENTAL SCIENCE & TECHNOLOGY	English	Article		POLYETHYLENE-DEGRADING BACTERIUM; RHODOCOCCUS-RUBER; MICROBIAL-DEGRADATION; BIOFILM FORMATION; ACCUMULATION; WAXWORMS; DEBRIS; STRAIN; WASTE; OCEAN	The role of gut bacteria of mealworms (the larvae of Tenebrio molitor Linnaeus) in polystyrene (PS) degradation was investigated. Gentamicin was the most effective inhibitor of gut bacteria among six antibiotics tested. Gut bacterial activities were essentially suppressed by feeding gentamicin food (30 mg/g) for 10 days. Gentamicin-feeding mealworms lost the ability to depolymerize PS and mineral…	[Yang, Yu; Yang, Jun; Gao, Longcheng; Jiang, Lei] Beihang Univ, Sch Chem & Environm, Minist Educ, Key Lab Bioinspired Smart Interfacial Sci & Techn, Beijing 100191, Peoples R China; [Song, Yiling] Beihang Univ, Sch Biol Sci & Med, Beijing 100191, Peoples R China; [Wu, Wei-Min] Stanford Univ, Dept Civil & Environm Engn, William & Cloy Codiga Resource Recovery Res Ctr, Ctr Sustainable Dev & Global …	Beihang University; Beihang University; Stanford University; Beijing Genomics Institute (BGI)	Yang, J (corresponding author), Beihang Univ, Sch Chem & Environm, Minist Educ, Key Lab Bioinspired Smart Interfacial Sci & Techn, Beijing 100191, Peoples R China.	yangjun@buaa.edu.cn; jianglei@iccas.ac.cn	Jiang, Lei/B-1066-2011; , 许永傲/AAC-2581-2019; Wu, Wei-min/J-5373-2019; jiang, lei/IWE-1124-2023; Yang, Ruifu/A-2273-2011; Wu, Weimin/K-1323-2019	Wu, Wei-min/0000-0001-5244-0655; Yang, Ruifu/0000-0003-3219-7269; Wu, Weimin/0000-0001-5244-0655	National Natural Science Foundation of China (NSFC) [51373006, 20477002]; State Basic Research Program of China [2014CB931800]; Shenzhen Key Laboratory of Bioenergy [CXB201005240001A]; NSFC [51373006]	National Natural Science Foundation of China (NSFC)(National Natural Science Foundation of China (NSFC)); State Basic Research Program of China(National Basic Research Program of China); Shenzhen Key Laboratory of Bioenergy; NSFC(National Natural Science Foundation of China (NSFC))	This research was supported by the National Natural Science Foundation of China (NSFC, Grants 51373006 and 20477002), the State Basic Research Program of China (Grant 2014CB931800), and the Shenzhen Key Laboratory of Bioenergy (Grant CXB201005240001A). Wei-Min Wu is a funded international collaborator under NSFC Grant 51373006.	27	358	430	56	825	AMER CHEMICAL SOC	WASHINGTON	1155 16TH ST, NW, WASHINGTON, DC 20036 USA	0013-936X	1520-5851	ENVIRON SCI TECHNOL	Environ. Sci. Technol.	2024-10-20	2015	49	20	12087	12093		10.1021/acs.est.5b02663	http://dx.doi.org/10.1021/acs.est.5b02663		7	Engineering, Environmental; Environmental Sciences	Science Citation Index Expanded (SCI-EXPANDED)	Engineering; Environmental Sciences & Ecology	CU2JB	26390390		2024-04-15	WOS:000363348700012
J	Yang, Y; Chen, JW; Wu, WM; Zhao, J; Yang, J	Yang, Yu; Chen, Jianwei; Wu, Wei-Min; Zhao, Jiao; Yang, Jun	Complete genome sequence of Bacillus sp YP1, a polyethylene-degrading bacterium from waxworm's gut	JOURNAL OF BIOTECHNOLOGY	English	Article	Genome sequence; Bacillus; Biodegradation; Polyethylene	RNA GENES	Bacillus sp. strain YP1, isolated from the gut of waxworm (the larvae of Plodia interpunctella) which ate polyethylene (PE) plastic, is capable of degrading PE and utilizing PE as sole carbon source. Here we report the complete genome sequence of strain YP1, which is relevant to polyethylene depolymerization and biodegradation. (C) 2015 Published by Elsevier B.V.	[Yang, Yu; Yang, Jun] Beihang Univ, Sch Chem & Environm, Minist Educ, Key Lab Bioinspired Smart Interfacial Sci & Techn, Beijing 100191, Peoples R China; [Chen, Jianwei; Zhao, Jiao] BGI, Shenzhen Key Lab Bioenergy, Shenzhen 518083, Peoples R China; [Wu, Wei-Min] Stanford Univ, Ctr Sustainable Dev & Global Compet, William & Cloy Codiga Resource Recovery Res Ctr, Dept Civil & Environm Engn, Stanfor…	Beihang University; Beijing Genomics Institute (BGI); Stanford University	Yang, J (corresponding author), Beihang Univ, Sch Chem & Environm, 37 Xueyuan Rd, Beijing 100191, Peoples R China.	zhaojia@genomics.cn; yangjun@buaa.edu.cn	Chen, Jianwei/GQH-8813-2022; Wu, Wei-min/J-5373-2019; Wu, Weimin/K-1323-2019	Chen, Jianwei/0000-0003-2332-4609; Wu, Wei-min/0000-0001-5244-0655; Wu, Weimin/0000-0001-5244-0655; Yang, Yu/0000-0002-4663-9753	National Natural Science Foundation of China [51373006, 20477002]; State Basic Research Program of China [2014CB931800]; Shenzhen Key Laboratory of Bioenergy [CXB201005240001A]	National Natural Science Foundation of China(National Natural Science Foundation of China (NSFC)); State Basic Research Program of China(National Basic Research Program of China); Shenzhen Key Laboratory of Bioenergy	This work was supported by the National Natural Science Foundation of China (51373006 and 20477002), the State Basic Research Program of China (2014CB931800) and Shenzhen Key Laboratory of Bioenergy (grant CXB201005240001A). This strain has been deposited at the China General Microbiological Culture Collection Center (CGMCC No.6319).	4	39	44	7	177	ELSEVIER SCIENCE BV	AMSTERDAM	PO BOX 211, 1000 AE AMSTERDAM, NETHERLANDS	0168-1656	1873-4863	J BIOTECHNOL	J. Biotechnol.	2024-04-20	2015	200		77	78		10.1016/j.jbiotec.2015.02.034	http://dx.doi.org/10.1016/j.jbiotec.2015.02.034		2	Biotechnology & Applied Microbiology	Science Citation Index Expanded (SCI-EXPANDED)	Biotechnology & Applied Microbiology	CE7KH	25795022		2024-04-15	WOS:000352017700014
J	Gambardella, C; Ferrando, S; Morgana, S; Gallus, L; Ramoino, P; Ravera, S; Bramini, M; Diaspro, A; Faimali, M; Falugi, C	Gambardella, Chiara; Ferrando, Sara; Morgana, Silvia; Gallus, Lorenzo; Ramoino, Paola; Ravera, Silvia; Bramini, Mattia; Diaspro, Alberto; Faimali, Marco; Falugi, Carla	Exposure of Paracentrotus lividus male gametes to engineered nanoparticles affects skeletal bio-mineralization processes and larval plasticity	AQUATIC TOXICOLOGY	English	Article	Biomineralization; Cell migration; Nanoparticles; Paracentrotus lividus; Skeletogenesis; Sperm exposure	SEA-URCHIN EMBRYO; MESENCHYME CELL-MIGRATION; METAL-OXIDE NANOPARTICLES; DEVELOPMENTAL NEUROTOXICITY; SURFACE PROTEIN; TOXICITY; MODEL; FIBRONECTIN; MSP130; MORPHOGENESIS	The aim of this study is to contribute to the understanding of the mechanisms underlying nanoparticle (NP)-induced embryotoxicity in aquatic organisms. We previously demonstrated that exposure of male gametes to NPs causes non-dose-dependent skeletal damage in sea urchin (Paracentrotus lividus) larvae. In the present study, the molecular mechanisms responsible for these anomalies in sea urchin de…	[Gambardella, Chiara; Morgana, Silvia; Faimali, Marco] CNR, Inst Marine Sci ISMAR, I-16149 Genoa, Italy; [Ferrando, Sara; Gallus, Lorenzo; Ramoino, Paola] Univ Genoa, Dept Earth Environm & Life Sci DISTAV, I-16136 Genoa, Italy; [Ravera, Silvia] Univ Genoa, Biochem Lab, Dept Pharm DIFAR, I-16136 Genoa, Italy; [Bramini, Mattia] Ist Italian Tecnol, Dept Neurosci & Brain Technol, I-16163 Genoa, Italy…	Consiglio Nazionale delle Ricerche (CNR); Istituto di Scienze Marine (ISMAR-CNR); University of Genoa; University of Genoa; Istituto Italiano di Tecnologia - IIT; Istituto Italiano di Tecnologia - IIT; Marche Polytechnic University	Gambardella, C (corresponding author), CNR, Inst Marine Sci ISMAR, Via Marini 6, I-16149 Genoa, Italy.	chiagamba@gmail.com	Bramini, Mattia/Q-6130-2016; Gambardella, Chiara/AAA-6260-2022; morgana, silvia/AGP-4185-2022; Ravera, Silvia/AAA-7982-2019; Faimali, Marco/AAK-5723-2021; Faimali, Marco/B-7191-2008; Falugi, Carla/I-3064-2019; Ferrando, Sara/AAC-9934-2022; Diaspro, Alberto/E-7833-2010	Bramini, Mattia/0000-0002-0381-9391; Gambardella, Chiara/0000-0002-6667-9242; morgana, silvia/0000-0003-4934-7753; Ravera, Silvia/0000-0002-0803-1042; Faimali, Marco/0000-0001-5558-3555; Ferrando, Sara/0000-0002-5781-9709; Falugi, Carla/0000-0002-2647-1498; Diaspro, Alberto/0000-0002-4916-5928	IIT (Istituto Italiano di Tecnologia, Genova, Italy)	IIT (Istituto Italiano di Tecnologia, Genova, Italy)	We thank Prof. David McClay, Dr. Valeria Matranga and Dr. Jenifer Croce for kindly supplying the IDS antibody. This work was performed in the frame of the INESE project (Impact of Nanoparticles on Environmental Sustainability and Ecology) supported by IIT (Istituto Italiano di Tecnologia, Genova, Italy). Authors also express their sincere thanks to the Nanochemistry Department team of IIT for pro…	61	21	23	1	43	ELSEVIER	AMSTERDAM	RADARWEG 29, 1043 NX AMSTERDAM, NETHERLANDS	0166-445X	1879-1514	AQUAT TOXICOL	Aquat. Toxicol.	JAN	2015	158		181	191		10.1016/j.aquatox.2014.11.014	http://dx.doi.org/10.1016/j.aquatox.2014.11.014		11	Marine & Freshwater Biology; Toxicology	Science Citation Index Expanded (SCI-EXPANDED)	Marine & Freshwater Biology; Toxicology	CA4PZ	25481784		2024-04-15	WOS:000348888400020
J	Yang, J; Yang, Y; Wu, WM; Zhao, J; Jiang, L	Yang, Jun; Yang, Yu; Wu, Wei-Min; Zhao, Jiao; Jiang, Lei	Evidence of Polyethylene Biodegradation by Bacterial Strains from the Guts of Plastic-Eating Waxworms	ENVIRONMENTAL SCIENCE & TECHNOLOGY	English	Article		LOW-DENSITY POLYETHYLENE; SYNTHETIC-POLYMERS; RHODOCOCCUS-RUBER; DEGRADATION; BIOFILM; (CO-2)-C-14; FUNGI; INDIA; LDPE; SOIL	Polyethylene (PE) has been considered nonbiodegradable for decades. Although the biodegradation of PE by bacterial cultures has been occasionally described, valid evidence of PE biodegradation has remained limited in the literature. We found that waxworms, or Indian mealmoths (the larvae of Plodia interpunctella), were capable of chewing and eating PE films. Two bacterial strains capable of degra…	[Yang, Jun; Yang, Yu; Jiang, Lei] Beihang Univ, Sch Chem & Environm, Minist Educ, Key Lab Bioinspired Smart Interfacial Sci & Techn, Beijing 100191, Peoples R China; [Wu, Wei-Min] Stanford Univ, Ctr Sustainable Dev & Global Competitiveness, William & Cloy Codiga Resource Recovery Res Ctr, Dept Civil & Environm Engn, Stanford, CA 94305 USA; [Zhao, Jiao] BGI Shenzhen, Shenzhen Key Lab Bioenergy, Sh…	Beihang University; Stanford University; Beijing Genomics Institute (BGI)	Yang, J (corresponding author), Beihang Univ BUAA, Sch Chem & Environm, 37 Xueyuan Rd, Beijing 100191, Peoples R China.	yangjun@buaa.edu.cn	Wu, Wei-min/J-5373-2019; , 许永傲/AAC-2581-2019; Wu, Weimin/K-1323-2019; Jiang, Lei/B-1066-2011; jiang, lei/IWE-1124-2023	Wu, Wei-min/0000-0001-5244-0655; Wu, Weimin/0000-0001-5244-0655;	National Natural Science Foundation of China [51373006, 20477002]; State Basic Research Program of China [2014CB931800]; Shenzhen Key Laboratory of Bioenergy [CXB201005240001A]	National Natural Science Foundation of China(National Natural Science Foundation of China (NSFC)); State Basic Research Program of China(National Basic Research Program of China); Shenzhen Key Laboratory of Bioenergy	This research was supported by the National Natural Science Foundation of China (51373006, 20477002), the State Basic Research Program of China (2014CB931800), and the Shenzhen Key Laboratory of Bioenergy (grant CXB201005240001A). The authors thank Ms. Andria Wu for her help with manuscript preparation.	45	501	588	77	904	AMER CHEMICAL SOC	WASHINGTON	1155 16TH ST, NW, WASHINGTON, DC 20036 USA	0013-936X	1520-5851	ENVIRON SCI TECHNOL	Environ. Sci. Technol.	2024-12-02	2014	48	23	13776	13784		10.1021/es504038a	http://dx.doi.org/10.1021/es504038a		9	Engineering, Environmental; Environmental Sciences	Science Citation Index Expanded (SCI-EXPANDED)	Engineering; Environmental Sciences & Ecology	AU7TN	25384056		2024-04-15	WOS:000345803800027
J	Suzuki, K; Sakamoto, H; Shinozaki, Y; Tabata, J; Watanabe, T; Mochizuki, A; Koitabashi, M; Fujii, T; Tsushima, S; Kitamoto, HK	Suzuki, Ken; Sakamoto, Hironori; Shinozaki, Yukiko; Tabata, Jun; Watanabe, Takashi; Mochizuki, Atsushi; Koitabashi, Motoo; Fujii, Takeshi; Tsushima, Seiya; Kitamoto, Hiroko K.	Affinity purification and characterization of a biodegradable plastic-degrading enzyme from a yeast isolated from the larval midgut of a stag beetle, Aegus laevicollis	APPLIED MICROBIOLOGY AND BIOTECHNOLOGY	English	Article	Biodegradable plastics; Aegus laevicollis; Midgut; Cryptococcus; Biodegradable plastic-degrading enzyme; Cutinase; Lipase	CUTINASE-LIKE ENZYME; SP STRAIN S-2; DEPOLYMERASE; BACTERIA	Two yeast strains, which have the ability to degrade biodegradable plastic films, were isolated from the larval midgut of a stag beetle, Aegus laevicollis. Both of them are most closely related to Cryptococcus magnus and could degrade biodegradable plastic (BP) films made of poly(butylene succinate) (PBS) and poly(butylene succinate-co-adipate) (PBSA) effectively. A BP-degrading enzyme was purifi…	[Suzuki, Ken; Sakamoto, Hironori; Shinozaki, Yukiko; Tabata, Jun; Watanabe, Takashi; Mochizuki, Atsushi; Koitabashi, Motoo; Fujii, Takeshi; Tsushima, Seiya; Kitamoto, Hiroko K.] NIAES, Tsukuba, Ibaraki 3058604, Japan	National Institute for Agro-Environmental Sciences (NIAES) Japan	Kitamoto, HK (corresponding author), NIAES, 3-1-3 Kannondai, Tsukuba, Ibaraki 3058604, Japan.	kitamoto@affrc.go.jp	Tabata, Jun/JAX-7505-2023	Tabata, Jun/0000-0001-9095-2694	Ministry of the Environment, KAKENHI [235658083]; National Institute for Agro-Environmental Sciences, Japan; Grants-in-Aid for Scientific Research [23658083] Funding Source: KAKEN	Ministry of the Environment, KAKENHI(Ministry of Education, Culture, Sports, Science and Technology, Japan (MEXT)Japan Society for the Promotion of ScienceGrants-in-Aid for Scientific Research (KAKENHI)); National Institute for Agro-Environmental Sciences, Japan; Grants-in-Aid for Scientific Research(Ministry of Education, Culture, Sports, Science and Technology, Japan (MEXT)Japan Society for the…	We thank Showa Denko K. K. for generously supplying the Bionolle materials (PBS and PBSA) and Ms. C. Xiao-Hong for the technical assistance. We also acknowledge Dr. H. Iefuji and Dr. T. Nakajima-Kambe as well as Dr. E. Suto for the valuable comments in this research. This research was financially supported by the Ministry of the Environment, KAKENHI (235658083), and the National Institute for Agr…	33	24	25	3	53	SPRINGER	NEW YORK	233 SPRING ST, NEW YORK, NY 10013 USA	0175-7598	1432-0614	APPL MICROBIOL BIOT	Appl. Microbiol. Biotechnol.	SEP	2013	97	17	7679	7688		10.1007/s00253-012-4595-x	http://dx.doi.org/10.1007/s00253-012-4595-x		10	Biotechnology & Applied Microbiology	Science Citation Index Expanded (SCI-EXPANDED)	Biotechnology & Applied Microbiology	203HE	23224497		2024-04-15	WOS:000323281900015
J	López-Naranjo, EJ; Alzate-Gaviria, LM; Hernández-Zárate, G; Reyes-Trujeque, J; Cupul-Manzano, CV; Cruz-Estrada, RH	Lopez-Naranjo, Edgar J.; Alzate-Gaviria, Liliana M.; Hernandez-Zarate, Galdy; Reyes-Trujeque, Javier; Cupul-Manzano, Carlos V.; Cruz-Estrada, Ricardo H.	Effect of biological degradation by termites on the flexural properties of pinewood residue/recycled high-density polyethylene composites	JOURNAL OF APPLIED POLYMER SCIENCE	English	Article	ageing; composites; degradation; mechanical properties; recycling	WOOD-PLASTIC COMPOSITES; FTIR SPECTROSCOPY; SURFACE-CHEMISTRY; FLOUR COMPOSITES; ULTRAVIOLET; XPS	Woodplastic composites (WPCs) are considered to be highly durable materials and immune to any type of biological attack. However, when one of these composites is exposed to accelerated weathering, its surface is affected by the appearance of cracks, which constitute an ideal access route for biotic agents. Although the destruction of wood caused by termites is recognized worldwide, information on…	[Lopez-Naranjo, Edgar J.; Cupul-Manzano, Carlos V.; Cruz-Estrada, Ricardo H.] Ctr Invest Cient Yucatan, Unidad Mat, Merida 97200, Yucatan, Mexico; [Alzate-Gaviria, Liliana M.] Ctr Invest Cient Yucatan, Unidad Energia Renovable, Merida 97200, Yucatan, Mexico; [Hernandez-Zarate, Galdy] Inst Tecnol Boca del Rio, Boca Del Rio 94290, Veracruz, Mexico; [Reyes-Trujeque, Javier] Univ Autonoma Campeche, C…	Centro de Investigacion Cientifica de Yucatan; Centro de Investigacion Cientifica de Yucatan	Cruz-Estrada, RH (corresponding author), Ctr Invest Cient Yucatan, Unidad Mat, Calle 43 130, Merida 97200, Yucatan, Mexico.	rhcruze@cicy.mx	CRUZ-ESTRADA, RICARDO HERBE/S-8038-2017	CRUZ-ESTRADA, RICARDO HERBE/0000-0001-8139-3747; Hernandez-Zarate, Galdy/0000-0002-0004-7410	Mexican Council for Science and Technology; Government of the Yucatan State (Fondo Mixto CONACyT-Gobierno del Estado de Yucatan) [YUC-2008-C06-107327]	Mexican Council for Science and Technology; Government of the Yucatan State (Fondo Mixto CONACyT-Gobierno del Estado de Yucatan)	The authors thank the Mexican Council for Science and Technology and to the Government of the Yucatan State for the financial support granted to carry out this study through the project YUC-2008-C06-107327 (Fondo Mixto CONACyT-Gobierno del Estado de Yucatan). In the same way, gratitude is expressed to Centro de Investigacioen en Corrosioen of Autonomous University of Campeche for the assistance p…	23	16	18	0	70	WILEY-BLACKWELL	HOBOKEN	111 RIVER ST, HOBOKEN 07030-5774, NJ USA	0021-8995		J APPL POLYM SCI	J. Appl. Polym. Sci.	2024-06-05	2013	128	5	2595	2603		10.1002/app.38212	http://dx.doi.org/10.1002/app.38212		9	Polymer Science	Science Citation Index Expanded (SCI-EXPANDED)	Polymer Science	103IW			2024-04-15	WOS:000315910500003
J	Ho, MP; Wang, H; Lau, KT	Ho, Mei-po; Wang, Hao; Lau, Kin-tak	Effect of degumming time on silkworm silk fibre for biodegradable polymer composites	APPLIED SURFACE SCIENCE	English	Article	Silk; Biodegradation; Hydrophilicity; Surface treatment; Biocompatibility	FIBROIN; DEGRADATION	Recently, many studies have been conducted on exploitation of natural materials for modern product development and bioengineering applications. Apart from plant-based materials (such as sisal, hemp, jute, bamboo and palm fibre), animal-based fibre is a kind of sustainable natural materials for making novel composites. Silkworm silk fibre extracted from cocoon has been well recognized as a promisi…	[Ho, Mei-po; Wang, Hao; Lau, Kin-tak] Univ So Queensland, Fac Engn & Surveying, Ctr Excellence Engn Fibre Composites, Toowoomba, Qld 4350, Australia; [Lau, Kin-tak] Hong Kong Polytech Univ, Dept Mech Engn, Kowloon, Hong Kong, Peoples R China	University of Southern Queensland; Hong Kong Polytechnic University	Lau, KT (corresponding author), Univ So Queensland, Fac Engn & Surveying, Ctr Excellence Engn Fibre Composites, Toowoomba, Qld 4350, Australia.	Kin-tak.Lau@usq.edu.au	hao, wang/JWA-3237-2024; Lau, Kin Tak/AAN-1785-2020; Wang, Hao/A-7340-2016	Lau, Kin Tak/0000-0001-5138-6079; Wang, Hao/0000-0001-8869-9669	Hong Kong Polytechnic University [G-U688]; University of Southern Queensland	Hong Kong Polytechnic University(Hong Kong Polytechnic University); University of Southern Queensland	This project is supported by The Hong Kong Polytechnic University Grant (G-U688) and the University of Southern Queensland.	29	51	58	2	89	ELSEVIER	AMSTERDAM	RADARWEG 29, 1043 NX AMSTERDAM, NETHERLANDS	0169-4332	1873-5584	APPL SURF SCI	Appl. Surf. Sci.	2024-02-01	2012	258	8	3948	3955		10.1016/j.apsusc.2011.12.068	http://dx.doi.org/10.1016/j.apsusc.2011.12.068		8	Chemistry, Physical; Materials Science, Coatings & Films; Physics, Applied; Physics, Condensed Matter	Science Citation Index Expanded (SCI-EXPANDED)	Chemistry; Materials Science; Physics	890ZN			2024-04-15	WOS:000300185800095
J	Cook, DM; Henriksen, ED; Upchurch, R; Peterson, JBD	Cook, Dana M.; Henriksen, Emily DeCrescenzo; Upchurch, Rima; Peterson, Joy B. Doran	Isolation of polymer-degrading bacteria and characterization of the hindgut bacterial community from the detritus-feeding larvae of Tipula abdominalis (Diptera: Tipulidae)	APPLIED AND ENVIRONMENTAL MICROBIOLOGY	English	Article		DIGESTION; INSECTS; DATABASE; GENE	The Tipula abdominalis larval hindgut microbial community presumably facilitates digestion of the lignocellulosic diet. The microbial community was investigated through characterization of bacterial isolates and analysis of 16S rRNA gene clone libraries. This initial study revealed novel bacteria and provides a framework for future studies of this symbiosis.	Univ Georgia, Dept Microbiol, Athens, GA 30602 USA	University System of Georgia; University of Georgia	Peterson, JBD (corresponding author), Univ Georgia, Dept Microbiol, 1000 Cedar St,204 Biol Sci, Athens, GA 30602 USA.	jpeterso@uga.edu		Upchurch, Rima Ann/0000-0002-0204-3296; Henriksen, Emily/0000-0003-3662-0968				27	20	22	0	9	AMER SOC MICROBIOLOGY	WASHINGTON	1752 N ST NW, WASHINGTON, DC 20036-2904 USA	0099-2240	1098-5336	APPL ENVIRON MICROB	Appl. Environ. Microbiol.	SEP	2007	73	17	5683	5686		10.1128/AEM.00213-07	http://dx.doi.org/10.1128/AEM.00213-07		4	Biotechnology & Applied Microbiology; Microbiology	Science Citation Index Expanded (SCI-EXPANDED)	Biotechnology & Applied Microbiology; Microbiology	207JF	17630316	Green Published	2024-04-15	WOS:000249246700042
J	Greer, L; Dole, JM	Greer, L; Dole, JM	Aluminum foil, aluminium-painted, plastic, and degradable mulches increase yields and decrease insect-vectored viral diseases of vegetables	HORTTECHNOLOGY	English	Review	plasticulture; polyethylene mulch; photodegradable mulch; biodegradable mulch; reflective mulch; weed control; soil temperature; aphids; thrips; whiteflies	THRIPS THYSANOPTERA; REFLECTIVE MULCHES; COLORED MULCHES; STICKY TRAPS; TOMATO; VIRUS; SQUASH; LIGHT; WHITE; SPRAYS	For decades, vegetable growers have used black polyethylene mulch to warm the soil in early spring, reduce weeds, and conserve soil moisture. Use of plastic mulch can increase crop yields and improve fruit quality. This article reviews research performed with plastic, aluminum foil, aluminum-painted, and degradable mulches. Most research focused on the effects of plastic mulches on insects and vi…	N Carolina State Univ, Dept Hort Sci, Raleigh, NC 27695 USA	North Carolina State University	N Carolina State Univ, Dept Hort Sci, Box 7609, Raleigh, NC 27695 USA.							71	78	90	4	66	AMER SOC HORTICULTURAL SCIENCE	ALEXANDRIA	113 S WEST ST, STE 200, ALEXANDRIA, VA 22314-2851 USA	1063-0198	1943-7714	HORTTECHNOLOGY	HortTechnology	APR-JUN	2003	13	2	276	284		10.21273/HORTTECH.13.2.0276	http://dx.doi.org/10.21273/HORTTECH.13.2.0276		9	Horticulture	Science Citation Index Expanded (SCI-EXPANDED)	Agriculture	658PZ		Bronze	2024-04-15	WOS:000181730500009
[truncated: 1 more columns]

## Sheet: Table S4
Table S4: Validation of Bibliometric References
References from Manual Curation	1st Authors from Manual Curation	Reference titles from Bibliometric analysis	1st Author from Bibliometric Analysis References	1st Author Duplicates	Validation	Comment
1. Bernardini, F., Tuniz, C., Coppa, A., Mancini, L., Dreossi, D., Eichert, D., Turco, G., Biasotto, M., Terrasi, F., De Cesare, N., Hua, Q., & Levchenko, V. (2012). Beeswax as dental filling on a neolithic human tooth. PloS One, 7(9), e44904. https://doi.org/10.1371/journal.pone.0044904	Bernardini	Enhancing earthworm (Lumbricus terrestris) tolerance to plastic contamination through gut microbiome fortification with plastic-degrading microorganisms	Carpena-Istan	0	Unique
2. Gong, Y., Li, L., Gong, D., Yin, H., & Zhang, J. (2016). Biomolecular Evidence of Silk from 8,500 Years Ago. PLOS ONE, 11(12), e0168042. https://doi.org/10.1371/journal.pone.0168042	Gong	Integrated microbiota and multi-omics analysis reveal the differential responses of earthworm to conventional and biodegradable microplastics in soil under biogas slurry irrigation	Zhao	0	Unique
3. Friedel, R. (2022). Beyond Bakelite: Leo Baekeland and the Business of Science and Invention by Joris Mercelis. Technology and Culture, 63(1), 254–255. https://doi.org/10.1353/tech.2022.0019	Friedel	Unveiling Fragmentation of Plastic Particles during Biodegradation of Polystyrene and Polyethylene Foams in Mealworms: Highly Sensitive Detection and Digestive Modeling Prediction	Peng	2	Unique	Different Papers
4. Harrison, R. M., & Hester, R. E. (2018). Plastics and the Environment. In Google Books. Royal Society of Chemistry. https://books.google.com.au/books?hl=en&lr=&id=aC97DwAAQBAJ&oi=fnd&pg=PA1&dq=plexiglas+invention+to+replace+glass+windows&ots=s6jhfrhRWn&sig=Zuzm40t0tvmNmXqEwHYgJg8pqn8#v=onepage&q&f=false	Harrison	Circular waste management: Superworms as a sustainable solution for biodegradable plastic degradation and resource recovery	Jung	0	Unique
5. Savoca, M. S., Kühn, S., Sun, C., Avery-Gomm, S., Choy, C. A., Dudas, S., Hong, S. H., Hyrenbach, K. D., Li, T.-H., Ng, C. K., Provencher, J. F., & Lynch, J. M. (2022). Towards a North Pacific Ocean long-term monitoring program for plastic pollution: A review and recommendations for plastic ingestion bioindicators. Environmental Pollution, 310, 119861. https://doi.org/10.1016/j.envpol.2022.119…	Savoca	Plastic degradation by insect hexamerins: Near-atomic resolution structures of the polyethylene-degrading proteins from the wax worm saliva	Spínola-Amilibia	0	Unique
6. Porta, R. (2021). Anthropocene, the plastic age and future perspectives. FEBS Open Bio, 11(4), 948–953. https://doi.org/10.1002/2211-5463.13122	Porta	Exploring the toxicity of biodegradable microplastics and imidacloprid to earthworms (Eisenia fetida) from morphological and gut microbial perspectives	Baihetiyaer	0	Unique
7. OECD. (2022, February 22). Plastic pollution is growing relentlessly as waste management and recycling fall short, says OECD. www.oecd.org. https://www.oecd.org/newsroom/plastic-pollution-is-growing-relentlessly-as-waste-management-and-recycling-fall-short.htm	OECD.	Ecotoxicological effects of co-exposure biodegradable microplastics polylactic acid with cadmium are higher than conventional microplastics polystyrene with cadmium on the earthworm	Shang	0	Unique
8. Ritchie, H., & Roser, M. (2018, September). Plastic Pollution. Our World in Data; Our World in Data. https://ourworldindata.org/plastic-pollution	Ritchie	Evaluation of Galleria mellonella immune response as a key step toward plastic degradation	Elmekawy	0	Unique
9. Rosenboom, J.-G., Langer, R., & Traverso, G. (2022). Bioplastics for a circular economy. Nature Reviews. Materials, 7(117–137), 1–21. https://doi.org/10.1038/s41578-021-00407-8	Rosenboom	Comparison study on low-density polyethylene film biodegradation potential of Achoria grisella and Galleria mellonella larvae	Kapahi	0	Unique
10. Greenspoon, L., Krieger, E., Sender, R., Rosenberg, Y., Bar-On, Y. M., Moran, U., Antman, T., Meiri, S., Roll, U., Noor, E., & Milo, R. (2023). The global biomass of wild mammals. Proceedings of the National Academy of Sciences, 120(10). https://doi.org/10.1073/pnas.2204892120	Greenspoon	Biodegradation of polyvinyl chloride, polystyrene, and polylactic acid microplastics in Tenebrio molitor larvae: Physiological responses	Peng	2	Unique	Different Papers
11. Roman, L., Schuyler, Q., Wilcox, C., & Hardesty, B. D. (2020). Plastic pollution is killing marine megafauna, but how do we prioritize policies to reduce mortality? Conservation Letters, 14(2). https://doi.org/10.1111/conl.12781	Roman	Biodegradation Potential of Polyethylene Terephthalate by the Two Insect Gut Symbionts Xanthomonas sp. HY-74 and Bacillus sp. HY-75	Kim	0	Unique
12. Rios, L. M., Jones, P. R., Moore, C., & Narayan, U. V. (2010). Quantitation of persistent organic pollutants adsorbed on plastic debris from the Northern Pacific Gyre’s “eastern garbage patch.” Journal of Environmental Monitoring, 12(12), 2226. https://doi.org/10.1039/c0em00239a	Rios	Identification of Biodegradable, Compostable or Toxic Plastic Bags with Two Beetles of the Tenebrionidae Family	Medina	0	Unique
13. Leslie, H. A., J. M. van Velzen, M., Brandsma, S. H., Vethaak, D., Garcia-Vallejo, J. J., & Lamoree, M. H. (2022). Discovery and quantification of plastic particle pollution in human blood. Environment International, 163(107199), 107199. https://doi.org/10.1016/j.envint.2022.107199	Leslie	Polystyrene microplastics biodegradation by gut bacterial Enterobacter hormaechei from mealworms under anaerobic conditions: Anaerobic oxidation and depolymerization	Kang	0	Unique
14. Danopoulos, E., Twiddy, M., West, R., & Rotchell, J. M. (2021). A rapid review and meta-regression analyses of the toxicological impacts of microplastic exposure in human cells. Journal of Hazardous Materials, 427, 127861. https://doi.org/10.1016/j.jhazmat.2021.127861	Danopoulos	Degradation of polyethylene microplastics through microbial action by a soil isolate of BreviBacillus brevis	Tiwari	0	Unique
15. Callaghan, M. A., Alatorre-Hinojosa, S., Connors, L. T., Singh, R. D., & Thompson, J. A. (2020). Plasticizers and Cardiovascular Health: Role of Adipose Tissue Dysfunction. Frontiers in Pharmacology, 11, 626448. https://doi.org/10.3389/fphar.2020.626448	Callaghan	Different performances in polyethylene or polystyrene plastics long-term feeding and biodegradation by Zophobas atratus and Tenebrio molitor larvae, and core gut bacterial- and fungal-microbiome responses	Wang	1	Unique	Different paper
16. Wolcott, G. N. 1946. Factors in natural resistance of woods. Caribb. Forester7: 121-134.	Wolcott	Biodegradation of polystyrene by intestinal symbiotic bacteria isolated from mealworms, the larvae of Tenebrio molitor	Park	0	Unique
17. Abdulhay, H. S. (2020). Biodegradation of plastic wastes by confused flour beetle Tribolium confusum Jacquelin du Val larvae. Asian Journal of Agriculture and Biology, 8(2), 201–206. https://doi.org/10.35495/ajab.2019.11.515	Abdulhay	Biodegradation of additive-free polypropylene by bacterial consortia enriched from the ocean and from the gut of Tenebrio molitor larvae	Xian	0	Unique
18. Yang, X.-G., Wen, P.-P., Yang, Y.-F., Jia, P.-P., Li, W.-G., & Pei, D.-S. (2023). Plastic biodegradation by in vitro environmental microorganisms and in vivo gut microorganisms of insects. Frontiers in Microbiology, 13. https://doi.org/10.3389/fmicb.2022.1001750	Yang	Responses of gut microbiomes to commercial polyester polymer biodegradation in Tenebrio molitor Larvae	He	0	Unique
19. Yang, L., Gao, J., Liu, Y., Zhuang, G., Peng, X., Wu, W.-M., & Zhuang, X. (2021). Biodegradation of expanded polystyrene and low-density polyethylene foams in larvae of Tenebrio molitor Linnaeus (Coleoptera: Tenebrionidae): Broad versus limited extent depolymerization and microbe-dependence versus independence. Chemosphere, 262, 127818. https://doi.org/10.1016/j.chemosphere.2020.127818	Yang	Biodegradation of Expanded and Extruded Polystyrene with Different Diets by Using Zophobas atratus Larvae (Coleoptera: Tenebrionidae)	Tay	0	Unique
20. Kong, H. G., Kim, H. H., Chung, J., Jun, J., Lee, S., Kim, H.-M., Jeon, S., Park, S. G., Bhak, J., & Ryu, C.-M. (2019). The Galleria mellonella Hologenome Supports Microbiota-Independent Metabolism of Long-Chain Hydrocarbon Beeswax. Cell Reports, 26(9), 2451-2464.e5. https://doi.org/10.1016/j.celrep.2019.02.018	Kong	Biodegradation of plastic with Tenebrio molitor insect larvae as an interdisciplinary contribution to environmental biotechnology	Cunguan	0	Unique
21. Lu, H., Diaz, D. J., Czarnecki, N. J., Zhu, C., Kim, W., Shroff, R., Acosta, D. J., Alexander, B. R., Cole, H. O., Zhang, Y., Lynd, N. A., Ellington, A. D., & Alper, H. S. (2022). Machine learning-aided engineering of hydrolases for PET depolymerization. Nature, 604(7907), 662–667. https://doi.org/10.1038/s41586-022-04599-z	Lu	Fragmentation and depolymerization of microplastics in the earthworm gut: A potential for microplastic bioremediation?	Meng	0	Unique
22. Young, R., Khandaker Asif Ahmed, Court, L., Castro-Vargas, C., Marcora, A., Boctor, J., Paull, C., Wijffels, G., Rane, R., Edwards, O., Walsh, T. and Pandey, G. (2024). Improved, reference quality genome sequence of the plastic-degrading greater wax moth, Galleria mellonella. G3 (Bethesda Md.). doi:https://doi.org/10.1093/g3journal/jkae070.	Young	Physicochemical and Structural Evidence that Bacillus cereus Isolated from the Gut of Waxworms (Galleria mellonella Larvae) Biodegrades Polypropylene Efficiently In Vitro	Nyamjav	0	Unique
23. Gibb, B. C. (2019). Plastics are forever. Nature Chemistry, 11(5), 394–395. https://doi.org/10.1038/s41557-019-0260-7	Gibb	Reactive Oxygen Species Triggered Oxidative Degradation of Polystyrene in the Gut of Superworms (Zophobas atratus Larvae)	Chen	0	Unique
24. Wu, H.-H. (2020). A study on transnational regulatory governance for marine plastic debris: Trends, challenges, and prospect. Marine Policy, 103988. https://doi.org/10.1016/j.marpol.2020.103988	Wu	Unveiling the residual plastics and produced toxicity during biodegradation of polyethylene (PE), polystyrene (PS), and polyvinyl chloride (PVC) microplastics by mealworms (Larvae of Tenebrio molitor)	Sun	1	Unique	Different paper
25. Tuladhar, R., & Yin, S. (2019, January 1). 21 - Sustainability of using recycled plastic fiber in concrete (F. Pacheco-Torgal, J. Khatib, F. Colangelo, & R. Tuladhar, Eds.). ScienceDirect; Woodhead Publishing. https://www.sciencedirect.com/science/article/abs/pii/B9780081026762000219	Tuladhar	Biodegradation of polyethylene film by the Bacillus sp. PELW2042 from the guts of Tenebrio molitor (Mealworm Larvae)	Zhang	1	Unique
26. Shen, M., Huang, W., Chen, M., Song, B., Zeng, G., & Zhang, Y. (2020). (Micro)plastic crisis: Un-ignorable contribution to global greenhouse gas emissions and climate change. Journal of Cleaner Production, 254(120138), 120138. https://doi.org/10.1016/j.jclepro.2020.120138	Shen	Earthworms Exposed to Polyethylene and Biodegradable Microplastics in Soil: Microplastic Characterization and Microbial Community Analysis	Adhikari	0	Unique
27. Eriksen, M., Lebreton, L. C. M., Carson, H. S., Thiel, M., Moore, C. J., Borerro, J. C., Galgani, F., Ryan, P. G., & Reisser, J. (2014). Plastic Pollution in the World’s Oceans: More than 5 Trillion Plastic Pieces Weighing over 250,000 Tons Afloat at Sea. PLoS ONE, 9(12), e111913. https://doi.org/10.1371/journal.pone.0111913	Eriksen	Consumption and degradation of different consumer plastics by mealworms (Tenebrio molitor): Effects of plastic type, time, and mealworm origin	Pham	0	Unique
28. Sequeira, I. F., Prata, J. C., da Costa, J. P., Duarte, A. C., & Rocha-Santos, T. (2020). Worldwide contamination of fish with microplastics: A brief global overview. Marine Pollution Bulletin, 160, 111681. https://doi.org/10.1016/j.marpolbul.2020.111681	Sequeira	Biodegradation of polyethylene (PE) microplastics by mealworm larvae: Physiological responses, oxidative stress, and residual plastic particles	Peng	2	Unique	Different paper
29. Meijer, L. J. J., van Emmerik, T., van der Ent, R., Schmidt, C., & Lebreton, L. (2021). More than 1000 rivers account for 80% of global riverine plastic emissions into the ocean. Science Advances, 7(18). https://doi.org/10.1126/sciadv.aaz5803	Meijer	Biodegradation of vulcanized rubber by a gut bacterium from plastic-eating mealworms	Cheng	0	Unique
30. Population - The World Factbook. (2021). Www.cia.gov. https://www.cia.gov/the-world-factbook/about/archives/2021/field/population/country-comparison	Population	Oxidative stress and gene expression induced by biodegradable microplastics and imidacloprid in earthworms (Eisenia fetida) at environmentally relevant concentrations	Baihetiyaer	0	Unique
31. Waldrop, M. M. (2021). Core Concept: Bioplastics offer carbon-cutting advantages but are no panacea. Proceedings of the National Academy of Sciences, 118(12), e2103183118. https://doi.org/10.1073/pnas.2103183118	Waldrop	Biodegradation of low-density polyethylene plastic waste by a constructed tri-culture yeast consortium from wood-feeding termite: Degradation mechanism and pathway	Elsamahy	0	Unique
32. Eiamthong, B., Meesawat, P., Wongsatit, T., Jitdee, J., Sangsri, R., Patchsung, M., Aphicho, K., Suraritdechachai, S., Huguenin‐Dezot, N., Tang, S., Suginta, W., Paosawatyanyong, B., Babu, M. M., Chin, J. W., Pakotiprapha, D., Bhanthumnavin, W., & Uttamapinant, C. (2022). Discovery and Genetic Code Expansion of a Polyethylene Terephthalate (PET) Hydrolase from the Human Saliva Metagenome for …	Eiamthong	Chironomus riparius Larval Gut Bacteriobiota and Its Potential in Microplastic Degradation	Janakiev	0	Unique
33. Mills, J., & Klausmeier, R. E. (1974). The biodeterioration of synthetic polymers and plasticizers. C R c Critical Reviews in Environmental Control, 4(1-4), 341–351. https://doi.org/10.1080/10643387409381618	Mills	Gut Microbial Communities in Mealworms and Indianmeal Moth Larvae Respond Differently to Plastic Degradation	Navlekar	0	Unique
34. Mitra, B., & Das, A. (2023, February 6). The Ability of Insects to Degrade Complex Synthetic Polymers. Www.intechopen.com; IntechOpen. https://www.intechopen.com/chapters/84197	Mitra	Effect of biodegrading polyethylene, polystyrene, and polyvinyl chloride on the growth and development of yellow mealworm (Tenebrio molitor) larvae	Jin	0	Unique
35. Kjer, K. M., Simon, C., Yavorskaya, M., & Beutel, R. G. (2016). Progress, pitfalls and parallel universes: a history of insect phylogenetics. Journal of the Royal Society Interface, 13(121). https://doi.org/10.1098/rsif.2016.0363	Kjer	Response of earthworms to microplastics in soil under biogas slurry irrigation: Toxicity comparison of conventional and biodegradable microplastics	Zhao	0	Unique
36. Woo, S., Song, I., & Cha, H. J. (2020). Fast and Facile Biodegradation of Polystyrene by the Gut Microbial Flora of Plesiophthalmus davidis Larvae. Applied and Environmental Microbiology, 86(18). https://doi.org/10.1128/aem.01361-20	Woo	Screening of Polyethylene-Degrading Bacteria from Rhyzopertha Dominica and Evaluation of Its Key Enzymes Degrading Polyethylene	Zhang	1	Unique	Different paper
37. An, R., Liu, C., Wang, J., & Jia, P. (2023). Recent Advances in Degradation of Polymer Plastics by Insects Inhabiting Microorganisms. Polymers, 15(5), 1307–1307. https://doi.org/10.3390/polym15051307	An	Effects of conventional versus biodegradable microplastic exposure on oxidative stress and gut microorganisms in earthworms: A comparison with two different soils	Yu	0	Unique
38. CALVERT, P. D. (1975). Natural and synthetic polymers. Nature, 253(5492), 504–504. https://doi.org/10.1038/253504b0	CALVERT	Galleria Mellonella Larvae as an Alternative to Low-Density Polyethylene and Polystyrene Biodegradation	Burd	0	Unique									JC; Farhadi	N; Almeida	AMF; Mendes-Giannini	MJS; Giannini; Li	BB; Herculano	RD
39. Sethi, A., Slack, J. M., Kovaleva, E. S., Buchman, G. W., & Scharf, M. E. (2013). Lignin-associated metagene expression in a lignocellulose-digesting termite. Insect Biochemistry and Molecular Biology, 43(1), 91–101. https://doi.org/10.1016/j.ibmb.2012.10.001	Sethi	Biodegradation of polystyrene and low-density polyethylene by Zophobas atratus larvae: Fragmentation into microplastics, gut microbiota shift, and microbial functional enzymes	Peng	2	Unique	Different papers
40. Fitzgerald, M. P., Donnelly, M., Vala, L., Allen-Napoli, L., & Abend, N. S. (2019). Collodion Remover Can Degrade Plastic-Containing Medical Devices Commonly Used in the Intensive Care Unit. The Neurodiagnostic Journal, 59(3), 163–168. https://doi.org/10.1080/21646821.2019.1649516	Fitzgerald	Environmental and Human Health Impact of Disposable Face Masks During the COVID-19 Pandemic: Wood-Feeding Termites as a Model for Plastic Biodegradation	Al-Tohamy	1	Duplicated
41. Yang, J., Ching, Y. C., & Chuah, C. H. (2019). Applications of Lignocellulosic Fibers and Lignin in Bioplastics: A Review. Polymers, 11(5), 751. https://doi.org/10.3390/polym11050751	Yang	Influence of Polymer Size on Polystyrene Biodegradation in Mealworms (Tenebrio molitor): Responses of Depolymerization Pattern, Gut Microbiome, and Metabolome to Polymers with Low to Ultrahigh Molecular Weight	Peng	2	Unique	Different paper
42. Jeyakumar, D., Chirsteen, J., & Doble, M. (2013). Synergistic effects of pretreatment and blending on fungi mediated biodegradation of polypropylenes. Bioresource Technology, 148, 78–85. https://doi.org/10.1016/j.biortech.2013.08.074	Jeyakumar	A Review on the Role of Earthworms in Plastics Degradation: Issues and Challenges	Khaldoon	0	Unique
43. Ali, S., Elsamahy, T., Eltohamy, R., & Sun, J. (2021). Plastic wastes biodegradation: Mechanisms, challenges and future prospects. Science of the Total Environment, 780, 146590. https://doi.org/10.1016/j.scitotenv.2021.146590	Ali	Biodegradability of polyethylene by efficient bacteria from the guts of plastic-eating waxworms and investigation of its degradation mechanism	Ali	2	Unique
44. Bombelli, P., Howe, C. J., & Bertocchini, F. (2017). Polyethylene bio-degradation by caterpillars of the wax moth Galleria mellonella. Current Biology, 27(8), R292–R293. https://doi.org/10.1016/j.cub.2017.02.060	Bombelli	Biodegradation of Low-Density Polyethylene-LDPE by the Lepidopteran Galleria Mellonella Reusing Beekeeping Waste	Poma	0	Unique
45. Kundungal, H., Gangarapu, M., Sarangapani, S., Patchaiyappan, A., & Devipriya, S. P. (2019). Efficient biodegradation of polyethylene (HDPE) waste by the plastic-eating lesser waxworm (Achroia grisella). Environmental Science and Pollution Research, 26(18), 18509–18519. https://doi.org/10.1007/s11356-019-05038-9	Kundungal	Wax worm saliva and the enzymes therein are the key to polyethylene degradation by Galleria mellonella	Sanluis-Verdes	1	Duplicated									C; Gonzalez-Legarreta	L; Arias-Palomo	E; Solà	M; Torroba	T; Arias	CF; Bertocchini	F
46. Hanstveit, A. O. (1992). Biodegradability of petroleum waxes and beeswax in an adapted CO2 evolution test. Chemosphere, 25(4), 605–620. https://doi.org/10.1016/0045-6535(92)90291-x	Hanstveit	Biodegradation of polyethylene by Meyerozyma guilliermondii and Serratia marcescens isolated from the gut of waxworms (larvae of Plodia interpunctella)	Lou	0	Unique
47. Diyana, Z. N., Jumaidin, R., Selamat, M. Z., & Suan, M. S. M. (2021). Thermoplastic starch/beeswax blend: Characterization on thermal mechanical and moisture absorption properties. International Journal of Biological Macromolecules, 190, 224–232. https://doi.org/10.1016/j.ijbiomac.2021.08.201	Diyana	Comparison on the effectiveness of Fourier transform infrared (FT-IR) and attenuated total reflection Fourier transform infrared (ATR-FT-IR) in characterizing plastics biodegradation by insect larvae	Wang	1	Unique	Different paper
48. Dobrosielska, M., Dobrucka, R., Kozera, P., Brząkalski, D., Gabriel, E., Głowacka, J., Jałbrzykowski, M., Kurzydłowski, K. J., & Przekop, R. E. (2023). Beeswax as a natural alternative to synthetic waxes for fabrication of PLA/diatomaceous earth composites. Scientific Reports, 13(1). https://doi.org/10.1038/s41598-023-28435-0	Dobrosielska	Insights into plastic biodegradation: community composition and functional capabilities of the superworm (Zophobas morio) microbiome in styrofoam feeding trials	Sun	1	Unique	Different paper
49. Elieh-Ali-Komi, D., & Hamblin, M. R. (2016). Chitin and Chitosan: Production and Application of Versatile Biomedical Nanomaterials. International Journal of Advanced Research, 4(3), 411–427. https://www.ncbi.nlm.nih.gov/pmc/articles/PMC5094803/	Elieh-Ali-Komi	Impacts of physical-chemical property of polyethylene on depolymerization and biodegradation in yellow and dark mealworms with high purity microplastics	Yang	6	Unique	Different papers								J; Wu	WM
50. Yanat, M., & Schroën, K. (2023). Advances in chitin-based nanoparticle use in biodegradable polymers: A review. Carbohydrate Polymers, 312, 120789. https://doi.org/10.1016/j.carbpol.2023.120789	Yanat	Lessons From Insect Fungiculture: From Microbial Ecology to Plastics Degradation	Barcoto	0	Unique
51. Ramakrishnan, N., Sharma, S., Gupta, A., & Alashwal, B. Y. (2018). Keratin based bioplastic film from chicken feathers and its characterization. International Journal of Biological Macromolecules, 111, 352–358. https://doi.org/10.1016/j.ijbiomac.2018.01.037	Ramakrishnan	Earthworms'Degradable Bioplastic Diet of Polylactic Acid: Easy toBreak Down and Slow to Excrete	Wang	1	Unique	Different paper
52. Cai, C., Chen, J., Qi, J., Yin, Y., & Zheng, X. (2008). Purification and characterization of keratinase from a new Bacillus subtilis strain. Journal of Zhejiang University SCIENCE B, 9(9), 713–720. https://doi.org/10.1631/jzus.b0820128	Cai	Cellular lipids and protein alteration during biodegradation of expanded polystyrene by mealworm larvae under different feeding conditions	Tsochatzis	0	Unique
53. O'brien, R., Slay, M., Bioi, A., & Sci. (2006). Role of Microorganisms in the Metabolism of Termites. https://www.publish.csiro.au/bi/pdf/bi9820239	O'brien	Biodegradation of polystyrene by three bacterial strains isolated from the gut of Superworms (Zophobas atratus larvae)	Arunrattiyakorn	0	Unique
54. Ali, S. S., Wu, J., Xie, R., Zhou, F., Sun, J., & Huang, M. (2017). Screening and characterizing of xylanolytic and xylose-fermenting yeasts isolated from the wood-feeding termite, Reticulitermes chinensis. PLOS ONE, 12(7), e0181141. https://doi.org/10.1371/journal.pone.0181141	Ali	Hydrocarbon-based plastics: Progress and perspectives on consumption and biodegradation by insect larvae	Pivato	0	Unique
55. Chandra, M. R. G. S., & Madakka, M. (2019, January 1). Chapter 11 - Comparative Biochemistry and Kinetics of Microbial Lignocellulolytic Enzymes (V. Buddolla, Ed.). ScienceDirect; Academic Press. https://www.sciencedirect.com/science/article/abs/pii/B9780128163283000118	Chandra	Biodegradation of Expanded Polystyrene by Larval and Adult Stages of Tenebrio molitor with Varying Substrates and Beddings	Palmer	0	Unique
56. Suryadi, H., Judono, J. J., Putri, M. R., Eclessia, A. D., Ulhaq, J., Dinar Sitoresmi Agustina, & Triyani Sumiati. (2022). Biodelignification of lignocellulose using ligninolytic enzymes from white-rot fungi. Heliyon, 8(2), e08865–e08865. https://doi.org/10.1016/j.heliyon.2022.e08865	Suryadi	Tenebrio molitor: possible source of polystyrene-degrading bacteria	Machona	0	Unique
57. Schiøtt, M., & Boomsma, J. J. (2021). Proteomics reveals synergy between biomass degrading enzymes and inorganic Fenton chemistry in leaf-cutting ant colonies. ELife, 10, e61816. https://doi.org/10.7554/eLife.61816	Schiøtt	Gut Microbiome and Degradation Product Formation during Biodegradation of Expanded Polystyrene by Mealworm Larvae under Different Feeding Strategies	Tsochatzis	0	Unique
58. Al-Tohamy, R., Ali, S. S., Zhang, M., Elsamahy, T., Abdelkarim, E. A., Jiao, H., Sun, S., & Sun, J. (2022). Environmental and Human Health Impact of Disposable Face Masks During the COVID-19 Pandemic: Wood-Feeding Termites as a Model for Plastic Biodegradation. Applied Biochemistry and Biotechnology. https://doi.org/10.1007/s12010-022-04216-9	Al-Tohamy	Plastic biodegradation: Do Galleria mellonella Larvae Bioassimilate Polyethylene? A Spectral Histology Approach Using Isotopic Labeling and Infrared Microspectroscopy	Réjasse	0	Unique
59. Sun, J., Ding, S.-Y., & Peterson, J. (2013). Biological Conversion of Biomass for Fuels and Chemicals. In J. Sun, S.-Y. Ding, & J. D. Peterson (Eds.), Energy and Environment Series. Royal Society of Chemistry. https://doi.org/10.1039/9781849734738	Sun	Characterization of biodegradation of plastics in insect larvae	Wu	1	Unique	Different Paper
60. Sanchez-Hernandez, J. C. (2021). A toxicological perspective of plastic biodegradation by insect larvae. Comparative Biochemistry and Physiology Part C: Toxicology & Pharmacology, 248, 109117. https://doi.org/10.1016/j.cbpc.2021.109117	Sanchez-Hernandez	Biodegradation of Polystyrene by Tenebrio molitor, Galleria mellonella, and Zophobas atratus Larvae and Comparison of Their Degradation Effects	Jiang	0	Unique
61. Whalley, P. E. S. (1965). Damage to Polythene by Aquatic Moths. Nature, 207(4992), 104–104. https://doi.org/10.1038/207104a0	Whalley	Biodegradation of Different Types of Plastics by Tenebrio molitor Insect	Bulak	0	Unique
62. Shannon, A. L., Attwood, G., Hopcroft, D. H., & Christeller, J. T. (2008). Characterization of lactic acid bacteria in the larval midgut of the keratinophagous lepidopteran, Hofmannophila pseudospretella. Letters in Applied Microbiology, 32(1), 36–41. https://doi.org/10.1111/j.1472-765x.2001.00854.x	Shannon	Characterization of the gut microbes of greater wax moth (Galleria mellonella Linnaeus) shows presence of potential polymer degraders	Saikia	0	Unique
63. Singh, P., & Jerram, E. M. (1976). Plastic Damage by Insects. New Zealand Entomologist, 6(2), 188–188. https://doi.org/10.1080/00779962.1976.9722241	Singh	Complete digestion/biodegradation of polystyrene microplastics by greater wax moth (Galleria mellonella) larvae: Direct in vivo evidence, gut microbiota independence, and potential metabolic pathways	Wang	1	Unique	Different paper
64. Sanluis-Verdes, A., Colomer-Vidal, P., Rodriguez-Ventura, F., Bello-Villarino, M., Spinola-Amilibia, M., Ruiz-Lopez, E., Illanes-Vicioso, R., Castroviejo, P., Aiese Cigliano, R., Montoya, M., Falabella, P., Pesquera, C., Gonzalez-Legarreta, L., Arias-Palomo, E., Solà, M., Torroba, T., Arias, C. F., & Bertocchini, F. (2022). Wax worm saliva and the enzymes therein are the key to polyethylene d…	Sanluis-Verdes	Responses of bioavailability and degradation of phenanthrene in soils with or without earthworms to the addition of mixed particles of biochar and polyethylene	Tan	0	Unique
65. Downs, C. T., van Dyk, R. J., & Iji, P. (2002). Wax digestion by the lesser honeyguide Indicator minor. Comparative Biochemistry and Physiology Part A: Molecular & Integrative Physiology, 133(1), 125–134. https://doi.org/10.1016/S1095-6433(02)00130-7	Downs	Isolation, Identification, and Characterization of Polystyrene-Degrading Bacteria From the Gut of Galleria Mellonella (Lepidoptera: Pyralidae) Larvae	Jiang	0	Unique
66. Micocci, K. C., Moreira, A. C., Sanchez, A. D., Pettinatti, J. L., Rocha, M. C., Dionizio, B. S., Correa, K. C. S., Malavazi, I., Wouters, F. C., Bueno, O. C., & Souza, D. H. F. (2023). Identification, cloning, and characterization of a novel chitinase from leaf-cutting ant Atta sexdens: An enzyme with antifungal and insecticidal activity. Biochimica et Biophysica Acta. General Subjects, 1867…	Micocci	IDENTIFICATION AND CHARACTERIZATION OF POLYETHYLENE-DEGRADING MICROORGANISMS IN THE INTESTINAL TRACT OF LARVAE OF THE GREATER WAX MOTH, GALLERIA MELLONELLA L.	Mao	0	Unique
67. Urbanek, A. K., Arroyo, M., de la Mata, I., & Mirończuk, A. M. (2022). Identification of novel extracellular putative chitinase and hydrolase from Geomyces sp. B10I with the biodegradation activity towards polyesters. AMB Express, 12(1). https://doi.org/10.1186/s13568-022-01352-7	Urbanek	A toxicological perspective of plastic biodegradation by insect larvae	Sanchez-Hernandez	1	Duplicated
68. Porter, R., Černoša, A., Fernández-Sanmartín, P., Cortizas, A. M., Aranda, E., Luo, Y., Zalar, P., Podlogar, M., Gunde-Cimerman, N., & Gostinčar, C. (2023). Degradation of polypropylene by fungi Coniochaeta hoffmannii and Pleurostoma richardsiae. Microbiological Research, 277, 127507. https://doi.org/10.1016/j.micres.2023.127507	Porter	Biodegradation of foam plastics by Zophobas atratus larvae (Coleoptera: Tenebrionidae) associated with changes of gut digestive enzymes activities and microbiome	Luo	0	Unique
69. Hughes, J., & Vogler, A. P. (2006). Gene expression in the gut of keratin-feeding clothes moths (Tineola) and keratin beetles (Trox) revealed by subtracted cDNA libraries. Insect Biochemistry and Molecular Biology, 36(7), 584–592. https://doi.org/10.1016/j.ibmb.2006.04.007	Hughes	Confirmation of biodegradation of low-density polyethylene in dark- versus yellow- mealworms (larvae of Tenebrio obscurus versus Tenebrio molitor) via. gut microbe-independent depolymerization	Yang	6	Unique	Different paper
70. Akinpelu, E. A., & Nchu, F. (2022). A Bibliometric Analysis of Research Trends in Biodegradation of Plastics. Polymers, 14(13), 2642. https://doi.org/10.3390/polym14132642	Akinpelu	Biodegradation of expanded polystyrene by mealworm larvae under different feeding strategies evaluated by metabolic profiling using GC-TOF-MS	Tsochatzis	0	Unique
71. Can-Güven, E. (2020). Microplastics as emerging atmospheric pollutants: a review and bibliometric analysis. Air Quality, Atmosphere & Health. https://doi.org/10.1007/s11869-020-00926-3	Can-Güven	Response of the yellow mealworm (Tenebrio molitor) gut microbiome to diet shifts during polystyrene and polyethylene biodegradation	Lou	0	Unique
72. Yang, J., Yang, Y., Wu, W.-M., Zhao, J., & Jiang, L. (2014). Evidence of Polyethylene Biodegradation by Bacterial Strains from the Guts of Plastic-Eating Waxworms. Environmental Science & Technology, 48(23), 13776–13784. https://doi.org/10.1021/es504038a	Yang	Biodegradation of plastics from waste electrical and electronic equipment by greater wax moth larvae (Galleria mellonella)	Zhu	0	Unique
73. Zhang, Z., Peng, H., Yang, D., Zhang, G., Zhang, J., & Ju, F. (2022). Polyvinyl chloride degradation by a bacterium isolated from the gut of insect larvae. Nature Communications, 13(1). https://doi.org/10.1038/s41467-022-32903-y	Zhang	Effect thresholds for the earthworm Eisenia fetida: Toxicity comparison between conventional and biodegradable microplastics	Ding	0	Unique
74. DeAngelis, K. M., Sharma, D., Varney, R. M., Simmons, B. A., Isern, N. G., Lye Meng Markilllie, Nicora, C. D., Norbeck, A. D., Taylor, R. P., Aldrich, J. T., & Robinson, E. W. (2013). Evidence supporting dissimilatory and assimilatory lignin degradation in Enterobacter lignolyticus SCF1. Frontiers in Microbiology, 4. https://doi.org/10.3389/fmicb.2013.00280	DeAngelis	Trading tree growth for soil degradation: Effects at 10 years of black plastic mulch on fine roots, earthworms, organic matter and nitrate in a multi-species riparian buffer	Jones	0	Unique
75. Krishnaswamy, V. G., Sridharan, R., Kumar, P. S., & Fathima, M. J. (2022). Cellulase enzyme catalyst producing bacterial strains from vermicompost and its application in low-density polyethylene degradation. Chemosphere, 288, 132552. https://doi.org/10.1016/j.chemosphere.2021.132552	Krishnaswamy	In vitro degradation of low-density polyethylene by new bacteria from larvae of the greater wax moth, Galleria mellonella	Montazer	0	Unique
76. Karimi-Avargani, M., Bazooyar, F., Biria, D., Zamani, A., & Skrifvars, M. (2021). The promiscuous potential of cellulase in degradation of polylactic acid and its jute composite. Chemosphere, 278, 130443. https://doi.org/10.1016/j.chemosphere.2021.130443	Karimi-Avargani	Enhanced Bioavailability and Microbial Biodegradation of Polystyrene in an Enrichment Derived from the Gut Microbiome of Tenebrio molitor (Mealworm Larvae)	Brandon	0	Unique
77. Temporiti, M. E. E., Nicola, L., Nielsen, E., & Tosi, S. (2022). Fungal Enzymes Involved in Plastics Biodegradation. Microorganisms, 10(6), 1180. https://doi.org/10.3390/microorganisms10061180	Temporiti	Polystyrene Biodegradation by Tenebrio molitor Larvae: Identification of Generated Substances Using a GC-MS Untargeted Screening Method	Tsochatzis	0	Unique
78. Paula Andrea Bautista-Zamudio, María Alejandra Flórez-Restrepo, López-Legarda, X., Leidy Carolina Monroy-Giraldo, & Freimar Segura‐Sánchez. (2023). Biodegradation of plastics by white-rot fungi: A review. Science of the Total Environment, 901, 165950–165950. https://doi.org/10.1016/j.scitotenv.2023.165950	Paula	Biodegradation of polypropylene by yellow mealworms (Tenebrio molitor) and superworms (Zophobas atratus) via gut-microbe-dependent depolymerization	Yang	6	Unique	Different Papers
79. Watanabe, H., & Tokuda, G. (2010). Cellulolytic Systems in Insects. Annual Review of Entomology, 55(1), 609–632. https://doi.org/10.1146/annurev-ento-112408-085319	Watanabe	Biodegradation of expanded polystyrene and low-density polyethylene foams in larvae of Tenebrio molitor Linnaeus (Coleoptera: Tenebrionidae): Broad versus limited extent depolymerization and microbe-dependence versus independence	Yang	6	Duplicated
80. Snyder, T. E. (1955).—Termite attack on plastics and fabrics. Pest Control 23(3), 48, 56.	Snyder	Biodegradation of polyethylene mulching films by a co-culture of Acinetobacter sp. strain NyZ450 and Bacillus sp. strain NyZ451 isolated from Tenebrio molitor larvae	Yin	0	Unique
81. Highland, H. A., & Cline, L. D. (1986). Resistance to Insect Penetration of Food Pouches Made of Untreated Polyester or Permethrin-treated Polypropylene Film. Journal of Economic Entomology, 79(2), 527–529. https://doi.org/10.1093/jee/79.2.527	Highland	Evaluation of the Biodegradation Efficiency of Four Various Types of Plastics by Pseudomonas aeruginosa Isolated from the Gut Extract of Superworms	Lee	0	Unique
82. Mueller, D.K. Stored Product Protection… A Period of Transition; Insects Limited, Inc.: Indianapolis, IN, USA, 1998.	Mueller	Photo-Oxidative Degradation Mitigated the Developmental Toxicity of Polyamide Microplastics to Zebrafish Larvae by Modulating Macrophage-Triggered Proinflammatory Responses and Apoptosis	Zou	0	Unique
83. Yang, Y., Yang, J., Wu, W.-M., Zhao, J., Song, Y., Gao, L., Yang, R., & Jiang, L. (2015). Biodegradation and Mineralisation of Polystyrene by Plastic-Eating Mealworms: Part 1. Chemical and Physical Characterization and Isotopic Tests. Environmental Science & Technology, 49(20), 12080–12086. https://doi.org/10.1021/acs.est.5b02661	Yang	Biodegradation of low-density polyethylene and polystyrene in superworms, larvae of Zophobas atratus (Coleoptera: Tenebrionidae): Broad and limited extent depolymerization	Peng	2	Duplicated
84. Peng, B.-Y., Su, Y., Chen, Z., Chen, J., Zhou, X., Benbow, M. E., Criddle, C. S., Wu, W.-M., & Zhang, Y. (2019). Biodegradation of Polystyrene by Dark (Tenebrio obscurus) and Yellow (Tenebrio molitor) Mealworms (Coleoptera: Tenebrionidae). Environmental Science & Technology, 53(9), 5256–5265. https://doi.org/10.1021/acs.est.8b06963	Peng	Fast and Facile Biodegradation of Polystyrene by the Gut Microbial Flora of Plesiophthalmus davidis Larvae	Woo	1	Duplicated
85. Suresh Kesti, S., & Chandrabanda Thimmappa, S. (2019). First report on biodegradation of low density polyethylene by rice moth larvae, Corcyra cephalonica (stainton). The Holistic Approach to Environment, 9(4), 79–83. https://doi.org/10.33765/thate.9.4.2	Suresh	A polystyrene-degrading Acinetobacter bacterium isolated from the larvae of Tribolium castaneum	Wang	1	Duplicated
86. Wang, Z., Xin, X., Shi, X., & Zhang, Y. (2020). A polystyrene-degrading Acinetobacter bacterium isolated from the larvae of Tribolium castaneum. Science of the Total Environment, 726, 138564. https://doi.org/10.1016/j.scitotenv.2020.138564	Wang	Technological application potential of polyethylene and polystyrene biodegradation by macro -organisms such as mealworms and wax moth larvae	Billen	0	Unique
87. Yang, Y., Wang, J., & Xia, M. (2020). Biodegradation and mineralization of polystyrene by plastic-eating superworms Zophobas atratus. Science of the Total Environment, 708, 135233. https://doi.org/10.1016/j.scitotenv.2019.135233	Yang	Biodegradation of Polystyrene by Pseudomonas sp. Isolated from the Gut of Superworms (Larvae of Zophobas atratus)	Kim	0	Unique
88. Peng, B.-Y., Li, Y., Fan, R., Chen, Z., Chen, J., Brandon, A. M., Criddle, C. S., Zhang, Y., & Wu, W.-M. (2020). Biodegradation of low-density polyethylene and polystyrene in superworms, larvae of Zophobas atratus (Coleoptera: Tenebrionidae): Broad and limited extent depolymerization. Environmental Pollution, 266, 115206. https://doi.org/10.1016/j.envpol.2020.115206	Peng	Biodegradation of plastic wastes by confused flour beetle Tribolium confusum Jacquelin du Val larvae	Abdulhay	1	Duplicated
89. Francesca De Filippis, Bonelli, M., Bruno, D., Sequino, G., Montali, A., Reguzzoni, M., Edoardo Pasolli, Savy, D., Cangemi, S., Cozzolino, V., Gianluca Tettamanti, Ercolini, D., Morena Casartelli, & Caccia, S. (2023). Plastics shape the black soldier fly larvae gut microbiome and select for biodegrading functions. Microbiome, 11(1). https://doi.org/10.1186/s40168-023-01649-0	Francesca	Potential Use of Earthworms to Enhance Decaying of Biodegradable Plastics	Sanchez-Hernandez	1	Unique	Different paper
90. Khan, S., Dong, Y., Nadir, S., Schaefer, D. A., Mortimer, P. E., Xu, J., Ye, L., Gui, H., Wanasinghe, D. N., Dossa, G. G. O., Yu, M., & Sheng, J. (2021). Valorizing plastic waste by insect consumption. Circular Agricultural Systems, 1(1), 1–9. https://doi.org/10.48130/cas-2021-0007Disclaimer/Publisher’s Note: The statements, opinions and data contained in all publications are solely those of …	Khan	Biodegradation of Polyethylene and Polystyrene by Greater Wax Moth Larvae (Galleria mellonella L.) and the Effect of Co-diet Supplementation on the Core Gut Microbiome	Lou	0	Unique
		Role of the intestinal microbiome in low-density polyethylene degradation by caterpillar larvae of the greater wax moth, Galleria mellonella	Cassone	0	Unique
		Biodegradation of polyethylene microplastic particles by the fungus Aspergillus flavus from the guts of wax moth Galleria mellonella	Zhang	1	Unique	Different paper
		Fate of Hexabromocyclododecane (HBCD), A Common Flame Retardant, In Polystyrene-Degrading Mealworms: Elevated HBCD Levels in Egested Polymer but No Bioaccumulation	Brandon	0	Unique
		Biodegradation and mineralization of polystyrene by plastic-eating superworms Zophobas atratus	Yang	6	Duplicated
		Changes in the gut microbiome and enzymatic profile of Tenebrio molitor larvae biodegrading cellulose, polyethylene and polystyrene waste	Przemieniecki	0	Unique
		Role of pretreatment and evidence for the enhanced biodegradation and mineralization of low-density polyethylene films by greater waxworm	Kundungal	1	Unique	Different paper
		Biodegradation of Polyethylene by Enterobacter sp. D1 from the Guts of Wax Moth Galleria mellonella	Ren	0	Unique
		Efficient biodegradation of polyethylene (HDPE) waste by the plastic-eating lesser waxworm (Achroia grisella)	Kundungal	1	Duplicated
		Biodegradation of Polystyrene by Dark (Tenebrio obscurus) and Yellow (Tenebrio molitor) Mealworms (Coleoptera: Tenebrionidae)	Peng	2	Duplicated
		Ubiquity of polystyrene digestion and biodegradation within yellow mealworms, larvae of Tenebrio molitor Linnaeus (Coleoptera: Tenebrionidae)	Yang	6	Unique									DH; Peng	BY; Wang	HT; Cai	SY; Li	P; Cai	WW; Ding	LY; Yang	J; Zheng	M; Ren	J; Zhang	YL; Gao	J; Xing	DF; Ren	NQ; Waymouth	RM; Zhou	JZ; Tao	HC; Picard	CJ; Benbow	ME; Criddle	CS
		Biodegradation of Polyethylene and Plastic Mixtures in Mealworms (Larvae of Tenebrio molitor) and Effects on the Gut Microbiome	Brandon	0	Unique
		Biodegradation of polystyrene wastes in yellow mealworms (larvae of Tenebrio molitor Linnaeus): Factors affecting biodegradation rates and the ability of polystyrene-fed larvae to complete their life cycle	Yang	6	Unique									RM; Zhou	JZ; Criddle	CS; Wu	WM
		Gold nanoworms immobilized graphene oxide polymer brush nanohybrid for catalytic degradation studies of organic dyes	Mogha	0	Unique
		Biodegradation and Mineralization of Polystyrene by Plastic-Eating Mealworms: Part 1. Chemical and Physical Characterization and Isotopic Tests	Yang	6	Duplicated
		Biodegradation and Mineralization of Polystyrene by Plastic-Eating Mealworms: Part 2. Role of Gut Microorganisms	Yang	6	Unique
		Complete genome sequence of Bacillus sp YP1, a polyethylene-degrading bacterium from waxworm's gut	Yang	6	Unique
		Exposure of Paracentrotus lividus male gametes to engineered nanoparticles affects skeletal bio-mineralization processes and larval plasticity	Gambardella	0	Unique
		Evidence of Polyethylene Biodegradation by Bacterial Strains from the Guts of Plastic-Eating Waxworms	Yang	6	Duplicated
		Affinity purification and characterization of a biodegradable plastic-degrading enzyme from a yeast isolated from the larval midgut of a stag beetle, Aegus laevicollis	Suzuki	0	Unique
		Effect of biological degradation by termites on the flexural properties of pinewood residue/recycled high-density polyethylene composites	López-Naranjo	0	Unique
		Effect of degumming time on silkworm silk fibre for biodegradable polymer composites	Ho	0	Unique
		Isolation of polymer-degrading bacteria and characterization of the hindgut bacterial community from the detritus-feeding larvae of Tipula abdominalis (Diptera: Tipulidae)	Cook	0	Unique
		Aluminum foil, aluminium-painted, plastic, and degradable mulches increase yields and decrease insect-vectored viral diseases of vegetables	Greer	0	Unique
			Duplicated References between biblio and manual	13
			Duplicated References Within bibliometric Analysis	0
			Unique Manually curated References	77

## Sheet: Figure S1
		Figure S1 Showcases the top 10 leading countries based on the number of published articles within the current study topic. Number of the published articles per country is denoted accordingly.
